# Supplementary material for: Comparison of bacterial and archaeal communities in two fertilizer doses and soil compartments under continuous cultivation system of garlic
Source: PLoS One. 2021 May 14;16(5):e0250571. doi: 10.1371/journal.pone.0250571 (PMC8121308; doi:10.1371/journal.pone.0250571)
Supplement: S1 File — (XLSX) [file pone.0250571.s006.xlsx]

## Sheet: Sheet1
Phylum
#OTU ID		HO-1	HO-2	HO-3	HO-4	HO-5	HR-1	HR-2	HR-3	HR-4	HR-5	LO-1	LO-2	LO-3	LO-4	LO-5	LR-1	LR-2	LR-3	LR-4	LR-5
Archaea	Archaea_unclassified	189	101	39	72	102	63	172	63	167	80	114	123	106	76	136	49	467	134	50	297
Archaea	Euryarchaeota	1037	755	143	340	533	211	588	387	1137	556	576	791	530	536	961	168	995	388	228	997
Archaea	Thaumarchaeota	21893	9447	2240	7573	6241	4146	9790	4538	9285	5220	11583	15671	13060	9590	18688	3800	14425	7927	5658	14512
Archaea	Woesearchaeota_(DHVEG-6)	117	37	11	21	59	38	61	22	63	28	37	58	56	28	55	9	130	35	7	76
Bacteria	Acidobacteria	15392	7217	1752	5366	6328	4388	7860	4006	5199	3523	12867	12972	11873	6686	13765	4984	13881	6661	4111	12442
Bacteria	Actinobacteria	2297	1251	267	777	815	474	958	551	696	485	1143	1367	1151	871	1518	646	1703	888	616	1738
Bacteria	Armatimonadetes	537	258	42	187	186	124	271	125	124	81	392	404	262	180	474	134	476	250	158	451
Bacteria	Bacteria_unclassified	950	599	107	348	438	285	553	246	266	219	693	779	545	393	818	272	806	364	263	778
Bacteria	Bacteroidetes	19546	13632	2315	8754	7155	6065	12452	5733	9131	6002	12642	15485	11180	9883	16978	6953	25258	10895	8769	24111
Bacteria	Candidate_division_OP3	140	36	16	38	55	44	95	30	42	23	99	61	63	28	65	37	87	40	22	86
Bacteria	Chlamydiae	72	20	7	18	23	21	30	12	17	14	82	52	66	36	63	18	50	29	15	46
Bacteria	Chlorobi	93	45	15	26	62	27	54	33	33	29	45	44	33	25	58	22	74	26	23	56
Bacteria	Chloroflexi	7233	4609	731	2274	3424	2291	4064	2258	2112	1494	5484	5317	3881	2674	7018	1816	4786	2668	1700	5420
Bacteria	Deinococcus-Thermus	7	3	0	0	4	5	3	2	3	2	11	6	11	7	12	4	11	6	3	4
Bacteria	Elusimicrobia	715	247	66	235	231	179	360	204	290	175	384	373	379	215	404	143	455	195	154	472
Bacteria	Fibrobacteres	49	27	3	18	18	11	36	17	20	9	35	35	46	24	50	16	68	35	23	53
Bacteria	Firmicutes	419	204	45	150	156	97	176	87	131	64	211	284	218	162	364	153	448	190	129	382
Bacteria	Gemmatimonadetes	3423	1780	369	1071	1099	675	1356	698	1049	740	1745	2250	1837	1396	2781	979	2669	1385	982	2496
Bacteria	Gracilibacteria	53	66	7	31	34	15	33	20	16	7	38	40	18	21	44	14	53	21	16	62
Bacteria	Hydrogenedentes	79	39	9	30	33	27	45	24	17	15	42	66	44	27	68	26	57	32	27	78
Bacteria	JL-ETNP-Z39	149	50	14	47	56	32	64	38	108	57	139	148	158	86	120	50	122	90	45	162
Bacteria	Kazan-3B-09	0	0	0	0	0	0	0	0	0	0	0	2	0	0	1	0	3	0	0	1
Bacteria	Latescibacteria	396	172	42	149	175	125	216	99	174	148	389	363	377	187	380	108	263	157	117	279
Bacteria	Lentisphaerae	6	2	0	0	1	1	4	0	1	1	0	4	2	0	2	0	2	1	1	3
Bacteria	Microgenomates	66	22	9	20	27	24	43	29	56	20	82	25	13	25	46	8	48	15	7	58
Bacteria	Nitrospirae	2136	1262	230	709	743	475	953	515	615	407	1310	1461	1184	874	1788	597	1567	876	598	1588
Bacteria	Omnitrophica	165	73	19	63	76	61	75	48	64	47	178	135	111	80	147	45	169	75	48	156
Bacteria	Parcubacteria	1389	1397	209	604	746	394	805	391	533	283	1096	1063	523	613	1231	305	1878	709	470	1639
Bacteria	Planctomycetes	14164	8097	1863	5156	6773	4327	8495	4272	7182	5117	14349	12976	11556	6423	13402	3946	14899	6685	3927	13307
Bacteria	Proteobacteria	26030	14617	2847	9105	8640	6256	12463	6744	9533	7001	13055	16824	13717	10223	19516	7337	20975	10663	7867	21076
Bacteria	SHA-109	9	3	0	0	1	0	1	1	2	1	6	5	5	5	2	4	6	6	0	9
Bacteria	SM2F11	101	94	8	44	45	26	67	38	26	19	66	90	29	47	76	17	92	59	28	118
Bacteria	Saccharibacteria	23	13	3	7	6	3	14	6	6	3	12	16	10	8	17	6	18	7	7	24
Bacteria	Spirochaetae	5	2	0	1	3	4	6	2	5	0	4	10	6	6	15	2	15	8	1	16
Bacteria	TM6	86	55	10	30	37	18	32	9	11	8	13	22	20	9	35	10	25	12	9	15
Bacteria	Thermotogae	9	5	2	4	4	3	4	1	0	2	7	5	7	3	5	1	1	2	4	6
Bacteria	Verrucomicrobia	8901	2919	877	2757	2859	2177	4498	1915	2937	1990	5713	5945	5791	3550	6523	2203	7207	3438	2094	6195
Bacteria	WCHB1-60	73	37	7	31	24	20	41	15	26	17	62	78	52	36	91	26	79	48	34	75
Class
#OTU ID				HO-1	HO-2	HO-3	HO-4	HO-5	HR-1	HR-2	HR-3	HR-4	HR-5	LO-1	LO-2	LO-3	LO-4	LO-5	LR-1	LR-2	LR-3	LR-4	LR-5
Archaea	Archaea_unclassified	Archaea_unclassified		0.147715	0.145969	0.27227	0.156331	0.216047	0.190148	0.257724	0.189879	0.326957	0.236079	0.134586	0.128998	0.134313	0.138099	0.126257	0.140369	0.408688	0.243548	0.130852	0.271769
Archaea	Euryarchaeota	Euryarchaeota_unclassified		0.0117234	0.0173428	0.0209439	0.00217127	0.0105905	0.00301823	0.00899038	0.0120558	0.0156626	0.0147549	0.0165281	0.0262192	0.0177395	0.00545127	0.0139254	0.0143234	0.0288795	0.0163577	0.0104682	0.0100655
Archaea	Euryarchaeota	Thermoplasmata		0.798756	1.07381	0.977381	0.73606	1.11836	0.633828	0.872067	1.15434	2.21039	1.62599	0.663487	0.803356	0.653827	0.96851	0.878227	0.466942	0.84188	0.68884	0.586219	0.902236
Archaea	Thaumarchaeota	Marine_Group_I		0.0281362	0.0130071	0.0349065	0.0347403	0.0127086	0.00603646	0.0164824	0.0120558	0.0254518	0.00590197	0.028334	0.0356581	0.0380132	0.0272564	0.0287791	0.00572935	0.0105016	0.0145402	0.0157023	0.0137257
Archaea	Thaumarchaeota	Soil_Crenarchaeotic_Group(SCG)		17.0818	13.6387	15.5962	16.4039	13.2064	12.5045	14.6513	13.6653	18.153	15.3982	13.644	16.3985	16.5079	17.3968	17.3195	10.88	12.6125	14.3911	14.7916	13.2645
Archaea	Thaumarchaeota	South_African_Gold_Mine_Gp_1(SAGMCG-1)		0.000781561	0.00144523	0.00698129	0.00434254	0	0.00301823	0.0014984	0	0	0	0.00236116	0.00104877	0.00253421	0.00181709	0.000928359	0	0.000875136	0.00181752	0	0.000915047
Archaea	Woesearchaeota_(DHVEG-6)	Woesearchaeota_(DHVEG-6)_unclassified		0.0914427	0.0534736	0.0767942	0.0455967	0.124968	0.114693	0.0914022	0.066307	0.123343	0.0826276	0.0436815	0.0608285	0.0709579	0.0508786	0.0510597	0.0257821	0.113768	0.0636132	0.0183193	0.0695436
Bacteria	Acidobacteria	Acidobacteria		11.1818	9.58623	11.4004	10.8194	12.6239	12.5619	11.0896	11.2752	9.62468	9.66742	14.5318	12.881	14.331	11.4531	12.0659	13.547	11.585	11.4595	10.0154	10.7417
Bacteria	Acidobacteria	Holophagae		0.704968	0.750076	0.684166	0.705663	0.662967	0.570445	0.546915	0.593749	0.434638	0.587246	0.512372	0.57892	0.501774	0.541493	0.584866	0.604446	0.469948	0.528899	0.622857	0.537133
Bacteria	Acidobacteria	Subgroup_22		0.143026	0.0939401	0.146607	0.125934	0.116496	0.111675	0.140849	0.204949	0.119428	0.141647	0.146392	0.14473	0.211607	0.154453	0.128113	0.126046	0.0927644	0.118139	0.120384	0.106145
Bacteria	Actinobacteria	Acidimicrobiia		0.57054	0.62145	0.558503	0.534132	0.482928	0.413498	0.437532	0.488261	0.371987	0.41904	0.377786	0.418458	0.392803	0.434285	0.395481	0.383866	0.351805	0.398037	0.376855	0.425497
Bacteria	Actinobacteria	Actinobacteria		0.711221	0.686486	0.746998	0.657895	0.749809	0.594591	0.600857	0.690196	0.585391	0.666922	0.537165	0.554798	0.587937	0.637799	0.506884	0.836484	0.658977	0.672483	0.761561	0.721057
Bacteria	Actinobacteria	Actinobacteria_unclassified		0.0398596	0.0448022	0.0279252	0.0412541	0.040244	0.0362188	0.0329647	0.0542512	0.0371987	0.0295098	0.0377786	0.0293655	0.0316776	0.0236222	0.0389911	0.0286467	0.0271292	0.0399855	0.0340216	0.0311116
Bacteria	Actinobacteria	KIST-JJY010		0.000781561	0	0	0	0	0	0	0	0.00195783	0	0	0.0031463	0	0	0.00185672	0.00286467	0.00175027	0	0.00261705	0.00183009
Bacteria	Actinobacteria	MB-A2-108		0.102385	0.0592545	0.118682	0.10205	0.099551	0.078474	0.0674279	0.102474	0.0920179	0.0914805	0.108614	0.100682	0.100101	0.101757	0.108618	0.154692	0.0945146	0.0963286	0.0889796	0.096995
Bacteria	Actinobacteria	Nitriliruptoria		0.00547093	0.00578093	0	0.00217127	0.00211811	0.00905469	0.00449519	0.00301395	0.00195783	0	0	0.00419507	0.00126711	0.00181709	0.00185672	0	0.00262541	0.00181752	0	0.00183009
Bacteria	Actinobacteria	Rubrobacteria		0.0187575	0.018788	0.0279252	0.0260552	0.0169448	0.0181094	0.0269711	0.00602791	0.0234939	0.0177059	0.0259728	0.0304143	0.0215408	0.039976	0.0194955	0.0286467	0.0183778	0.0218103	0.0209364	0.0219611
Bacteria	Actinobacteria	TakashiAC-B11		0.0132865	0.0158976	0.00698129	0.0217127	0.0105905	0.0211276	0.022476	0.0241116	0.0195783	0.0118039	0	0.0146827	0.00760264	0.019988	0.00928359	0.017188	0.0113768	0.0199927	0.0209364	0.0118956
Bacteria	Actinobacteria	Thermoleophilia		0.332945	0.355527	0.37699	0.301806	0.32407	0.259568	0.24274	0.292354	0.229066	0.194765	0.262089	0.277923	0.315509	0.323442	0.326782	0.39819	0.3238	0.363504	0.306195	0.278174
Bacteria	Armatimonadetes	Armatimonadetes_unclassified		0.17038	0.241354	0.153588	0.210613	0.199102	0.226367	0.211274	0.238102	0.123343	0.144598	0.173546	0.170949	0.126711	0.178075	0.201454	0.211986	0.241537	0.165394	0.211981	0.209546
Bacteria	Armatimonadetes	Armatimonadia		0.0101603	0.0144523	0	0	0.00423621	0.0120729	0.00749198	0.00904186	0.00783131	0.00885295	0.00708349	0.0104877	0.011404	0.00363418	0.00835523	0.00859402	0.00962649	0.0163577	0.0104682	0.00732038
Bacteria	Armatimonadetes	Chthonomonadetes		0.239158	0.117064	0.139626	0.195414	0.19063	0.13582	0.1873	0.1296	0.111596	0.0855785	0.282159	0.242265	0.193867	0.145367	0.230233	0.163286	0.165401	0.272628	0.191044	0.19582
Bacteria	Bacteria_unclassified	Bacteria_unclassified		0.742483	0.865695	0.746998	0.755602	0.92773	0.860196	0.828613	0.741433	0.520782	0.646266	0.818143	0.81699	0.690573	0.714117	0.759397	0.779191	0.705359	0.661578	0.688283	0.711907
Bacteria	Bacteroidetes	Bacteroidetes_VC2.1_Bac22		0.0242284	0.024569	0.0349065	0.0347403	0.0254173	0.0301823	0.0194792	0.0241116	0.00783131	0.00885295	0.0377786	0.031463	0.0329448	0.0526957	0.0324925	0.0343761	0.0175027	0.0327154	0.0340216	0.0247063
Bacteria	Bacteroidetes	Bacteroidetes_unclassified		0.0859718	0.101166	0.104719	0.0890221	0.0783699	0.0875287	0.0929006	0.0813768	0.0371987	0.0619707	0.0861825	0.0912428	0.0785606	0.134465	0.101191	0.0945342	0.0910141	0.0890585	0.0994478	0.10523
Bacteria	Bacteroidetes	Cytophagia		6.29313	8.96622	5.84334	9.1519	6.71228	7.72063	7.70625	6.55535	6.90526	7.6519	6.67029	7.12113	6.43817	7.76807	6.41032	7.70597	7.23912	6.94656	9.46848	7.55829
Bacteria	Bacteroidetes	Flavobacteriia		1.44276	1.76174	2.04552	1.60457	1.22638	2.60775	2.84995	2.90847	3.40466	2.82704	2.0731	2.29995	1.77395	2.64569	2.27262	3.87017	5.1773	4.34387	4.35477	4.8955
Bacteria	Bacteroidetes	Sphingobacteriia		7.4303	8.84772	8.1332	8.12706	7.1126	7.85947	7.98945	7.7097	7.52198	7.16204	6.05757	6.69638	5.84263	7.3574	6.94505	8.21302	9.57923	8.38968	8.99218	9.47897
Bacteria	Candidate_division_OP3	Candidate_division_OP3_unclassified		0.109419	0.0520284	0.111701	0.0825083	0.116496	0.132802	0.142348	0.0904186	0.0822288	0.0678726	0.116878	0.0639748	0.0798277	0.0508786	0.0603433	0.105993	0.0761368	0.0727008	0.057575	0.078694
Bacteria	Chlamydiae	Chlamydiae		0.0562724	0.0289047	0.048869	0.0390829	0.0487164	0.0633828	0.0449519	0.0361675	0.0332831	0.0413138	0.0968077	0.0545359	0.083629	0.0654153	0.0584866	0.0515641	0.0437568	0.0527081	0.0392557	0.0420922
Bacteria	Chlorobi	Chlorobi_unclassified		0.0523646	0.0361308	0.0977381	0.0434254	0.11226	0.0573464	0.0644311	0.0753489	0.0430722	0.0472157	0.0425009	0.0367069	0.0342119	0.0272564	0.0371343	0.0257821	0.038506	0.0308979	0.0366387	0.0301966
Bacteria	Chlorobi	Chlorobia		0.0117234	0.0144523	0	0.00217127	0.0105905	0.00603646	0.00599359	0.0150698	0.00978914	0.00885295	0.00708349	0.00524384	0.00253421	0.0127196	0.0120687	0.0229174	0.0148773	0.0127226	0.0157023	0.0146408
Bacteria	Chlorobi	Ignavibacteria		0.00859718	0.0144523	0.00698129	0.0108563	0.00847242	0.0181094	0.0104888	0.00904186	0.011747	0.0295098	0.00354175	0.00419507	0.00506842	0.00545127	0.00464179	0.0143234	0.0113768	0.00363504	0.00785114	0.00640533
Bacteria	Chloroflexi	Anaerolineae		3.32242	3.82264	2.72968	2.73797	4.59417	4.58771	3.84788	4.49682	2.23976	2.31652	3.85578	3.04038	2.46832	2.56392	3.71158	2.85608	2.19221	2.51545	2.29253	2.75521
Bacteria	Chloroflexi	Ardenticatenia		0.37046	0.580984	0.370008	0.419055	0.485046	0.513099	0.425545	0.415926	0.354367	0.357069	0.518275	0.396434	0.296503	0.352516	0.450254	0.295061	0.317674	0.374409	0.384706	0.381575
Bacteria	Chloroflexi	Caldilineae		0.193046	0.237018	0.181514	0.245353	0.294417	0.217313	0.227756	0.24413	0.107681	0.100333	0.305771	0.245412	0.163457	0.214417	0.274794	0.17188	0.170651	0.22719	0.180576	0.19216
Bacteria	Chloroflexi	Chloroflexi_unclassified		0.401723	0.432125	0.425859	0.301806	0.482928	0.368224	0.39258	0.355647	0.250602	0.298049	0.481677	0.445726	0.527116	0.390675	0.516167	0.346625	0.35618	0.298073	0.272173	0.271769
Bacteria	Chloroflexi	Chloroflexia		0.438456	0.68504	0.635297	0.401685	0.465983	0.347096	0.40157	0.461135	0.440511	0.445599	0.402578	0.431044	0.478966	0.510603	0.544018	0.44116	0.444569	0.487096	0.47892	0.538963
Bacteria	Chloroflexi	Gitt-GS-136		0.0265731	0.018788	0.0209439	0.0282265	0.0296535	0.0362188	0.0344631	0.0331535	0.0274096	0.0354118	0.0318757	0.0199266	0.0304105	0.0181709	0.0306358	0.0429701	0.019253	0.0272628	0.0287875	0.0173859
Bacteria	Chloroflexi	JG30-KF-CM66		0.0382965	0.0390213	0.0349065	0.0303978	0.040244	0.0332005	0.0284695	0.0271256	0.0391566	0.0413138	0.0354175	0.0461458	0.0392803	0.0345247	0.049203	0.0458348	0.0262541	0.0399855	0.0418728	0.0311116
Bacteria	Chloroflexi	KD4-96		0.125831	0.0737069	0.0837755	0.108563	0.11226	0.169021	0.104888	0.0904186	0.0978914	0.0914805	0.151114	0.100682	0.102636	0.0745008	0.0909791	0.103128	0.0770119	0.101781	0.0889796	0.0878445
Bacteria	Chloroflexi	Ktedonobacteria		0.154749	0.148859	0.111701	0.134619	0.152504	0.156948	0.131859	0.15974	0.0959336	0.123941	0.195977	0.192973	0.169792	0.130831	0.16989	0.243497	0.142647	0.20538	0.157023	0.174774
Bacteria	Chloroflexi	P2-11E		0	0	0	0.00217127	0	0	0.0014984	0.00301395	0.00195783	0.00295098	0	0.00104877	0	0	0	0.00286467	0	0	0	0
Bacteria	Chloroflexi	S085		0.191483	0.173428	0.104719	0.158503	0.180039	0.159966	0.155833	0.123572	0.129217	0.18001	0.140489	0.194022	0.235682	0.198063	0.200525	0.257821	0.122519	0.19084	0.217215	0.156473
Bacteria	Chloroflexi	SAR202_clade		0.00234468	0.0043357	0	0	0.00423621	0.00301823	0.00299679	0.00301395	0	0.00295098	0.00354175	0.00419507	0.00506842	0.00181709	0	0.00286467	0.000875136	0.00727008	0.00785114	0.00274514
Bacteria	Chloroflexi	SHA-26		0.00156312	0	0	0.00217127	0.00423621	0	0	0.00301395	0	0	0.00472233	0.0031463	0.00253421	0.00181709	0.000928359	0	0.000875136	0.00181752	0	0
Bacteria	Chloroflexi	TK10		0.304027	0.332404	0.335102	0.288779	0.315598	0.253531	0.236747	0.298382	0.289759	0.324608	0.238478	0.343996	0.311708	0.288918	0.357418	0.280738	0.242413	0.24173	0.20413	0.239742
Bacteria	Chloroflexi	Thermomicrobia		0.0820639	0.112728	0.0698129	0.0781657	0.0910785	0.0694193	0.0973958	0.0904186	0.0606927	0.0885295	0.108614	0.111169	0.0861632	0.0781349	0.11883	0.111722	0.0752617	0.130862	0.0942137	0.109806
Bacteria	Deinococcus-Thermus	Deinococci		0.00547093	0.0043357	0	0	0.00847242	0.0150912	0.00449519	0.00602791	0.00587349	0.00590197	0.0129864	0.00629261	0.0139382	0.0127196	0.0111403	0.0114587	0.00962649	0.0109051	0.00785114	0.00366019
Bacteria	Elusimicrobia	Elusimicrobia		0.558816	0.356973	0.460765	0.510248	0.489282	0.540263	0.539423	0.614847	0.56777	0.516422	0.453343	0.39119	0.480233	0.390675	0.375057	0.409648	0.398187	0.354417	0.403025	0.431902
Bacteria	Fibrobacteres	Fibrobacteria		0.0382965	0.0390213	0.0209439	0.0390829	0.0381259	0.0332005	0.0539423	0.0512372	0.0391566	0.0265589	0.0413204	0.0367069	0.0582869	0.0436102	0.0464179	0.0458348	0.0595092	0.0636132	0.0601921	0.0484975
Bacteria	Firmicutes	Bacilli		0.233687	0.200887	0.258308	0.269237	0.224519	0.172039	0.160328	0.165768	0.142921	0.115088	0.139309	0.201363	0.184997	0.203514	0.217236	0.369543	0.253789	0.218103	0.20413	0.220526
Bacteria	Firmicutes	Clostridia		0.012505	0.0101166	0.0139626	0.00434254	0.0127086	0.00603646	0.0134856	0.00602791	0.00978914	0.0118039	0.0224311	0.0125852	0.0164724	0.0109025	0.0157821	0.00859402	0.00875136	0.0236278	0.0130852	0.0137257
Bacteria	Firmicutes	Erysipelotrichia		0.0805008	0.0823783	0.0418877	0.0477679	0.0910785	0.114693	0.0884054	0.0874047	0.0998492	0.0619707	0.0850019	0.0818039	0.0734921	0.0781349	0.0993344	0.0572935	0.118143	0.0963286	0.117767	0.111636
Bacteria	Firmicutes	Firmicutes_unclassified		0.000781561	0.00144523	0	0.00434254	0.00211811	0	0.0014984	0.00301395	0.00391566	0	0.00236116	0.00209754	0.00126711	0.00181709	0.00557015	0.00286467	0.0113768	0.00727008	0.00261705	0.00366019
Bacteria	Gemmatimonadetes	Gemmatimonadetes		2.67528	2.57251	2.5761	2.32543	2.3278	2.03731	2.03183	2.10374	2.05376	2.18373	2.06012	2.35973	2.32767	2.53666	2.58177	2.80451	2.33574	2.51727	2.56994	2.28396
Bacteria	Gracilibacteria	Gracilibacteria_unclassified		0.0414228	0.0953854	0.048869	0.0673094	0.0720156	0.0452735	0.0494471	0.0602791	0.0313253	0.0206569	0.0448621	0.0419507	0.0228079	0.0381589	0.0408478	0.0401054	0.0463822	0.0381679	0.0418728	0.0567329
Bacteria	Hydrogenedentes	Hydrogenedentes_unclassified		0.0617434	0.0563641	0.0628316	0.0651381	0.0698975	0.0814922	0.0674279	0.0723349	0.0332831	0.0442648	0.0495844	0.0692187	0.0557527	0.0490615	0.0631284	0.0744815	0.0498827	0.0581607	0.0706603	0.0713737
Bacteria	JL-ETNP-Z39	JL-ETNP-Z39_unclassified		0.116453	0.0722616	0.0977381	0.10205	0.118614	0.0965834	0.0958974	0.11453	0.211445	0.168206	0.164101	0.155218	0.200203	0.15627	0.111403	0.143234	0.106767	0.163577	0.117767	0.148238
Bacteria	Kazan-3B-09	Kazan-3B-09_unclassified		0	0	0	0	0	0	0	0	0	0	0	0.00209754	0	0	0.000928359	0	0.00262541	0	0	0.000915047
Bacteria	Latescibacteria	Latescibacteria_unclassified		0.309498	0.24858	0.293214	0.323519	0.370668	0.377279	0.323654	0.298382	0.340662	0.436746	0.459246	0.380703	0.477699	0.339796	0.352776	0.309385	0.230161	0.285351	0.306195	0.255298
Bacteria	Lentisphaerae	Oligosphaeria		0.00468937	0.00289047	0	0	0.00211811	0.00301823	0.00599359	0	0.00195783	0.00295098	0	0.00419507	0.00253421	0	0.00185672	0	0.00175027	0.00181752	0.00261705	0.00274514
Bacteria	Microgenomates	Microgenomates_unclassified		0.0515831	0.0317951	0.0628316	0.0434254	0.0571889	0.0724375	0.0644311	0.0874047	0.109638	0.0590197	0.0968077	0.0262192	0.0164724	0.0454273	0.0427045	0.0229174	0.0420065	0.0272628	0.0183193	0.0530727
Bacteria	Nitrospirae	Nitrospira		1.66942	1.82388	1.6057	1.53943	1.57375	1.43366	1.42797	1.55219	1.20406	1.20105	1.54656	1.53225	1.50025	1.58814	1.65991	1.71021	1.37134	1.59215	1.56499	1.45309
Bacteria	Omnitrophica	NPL-UPA2		0.128176	0.105502	0.132645	0.134619	0.158858	0.181094	0.110881	0.141656	0.123343	0.138696	0.206602	0.137389	0.140649	0.14355	0.134612	0.12891	0.147023	0.134497	0.123001	0.142747
Bacteria	Omnitrophica	Omnitrophica_unclassified		0.000781561	0	0	0.00217127	0.00211811	0.00301823	0.0014984	0.00301395	0.00195783	0	0.00354175	0.00419507	0	0.00181709	0.00185672	0	0.000875136	0.00181752	0.00261705	0
Bacteria	Parcubacteria	Parcubacteria_unclassified		1.08559	2.01899	1.45909	1.31145	1.58011	1.18918	1.20621	1.17846	1.04352	0.835129	1.29392	1.11484	0.662696	1.11388	1.14281	0.873725	1.6435	1.28862	1.23001	1.49976
Bacteria	Planctomycetes	028H05-P-BN-P5		0.000781561	0	0	0	0	0	0.00299679	0	0	0.00295098	0.00590291	0.00209754	0	0	0.00464179	0	0.000875136	0	0.00523409	0
Bacteria	Planctomycetes	BD7-11		0.0164128	0.0202333	0.0418877	0.0260552	0.0169448	0.0241458	0.0254727	0.0452093	0.0176205	0.0206569	0.0377786	0.0220241	0.0291434	0.0345247	0.0176388	0.017188	0.0262541	0.0109051	0.00785114	0.0173859
Bacteria	Planctomycetes	OM190		0.801882	0.699493	0.726054	0.777315	0.900195	1.06242	0.848093	0.967479	0.673493	0.802668	1.10621	0.899843	0.956665	0.72502	0.827167	0.816432	0.570588	0.725191	0.625474	0.675305
Bacteria	Planctomycetes	Phycisphaerae		3.75462	4.52791	4.76124	3.79538	5.03686	4.08668	4.38131	4.00253	5.00617	5.64228	5.89228	4.95962	5.20781	4.35012	4.43663	3.91887	5.45122	4.5329	3.95174	4.58622
Bacteria	Planctomycetes	Pla3_lineage		0.0883164	0.0838235	0.104719	0.0846795	0.0868423	0.114693	0.079415	0.11453	0.113554	0.153451	0.128683	0.0933403	0.0772935	0.0745008	0.0965493	0.0601581	0.0595092	0.0690658	0.0706603	0.0494125
Bacteria	Planctomycetes	Pla4_lineage		0.713566	0.448022	0.523597	0.525447	0.610014	0.712302	0.668285	0.527442	0.534487	0.478059	0.795712	0.633456	0.810948	0.601457	0.632212	0.544288	0.528582	0.492548	0.403025	0.484975
Bacteria	Planctomycetes	Planctomycetacia		5.31149	5.52802	6.32505	5.53022	7.16767	6.56163	6.26929	6.73317	7.25963	7.51321	8.28532	6.4258	6.98302	5.40948	5.92943	5.44001	5.87916	5.80516	4.65311	5.82061
Bacteria	Planctomycetes	Planctomycetes_unclassified		0.290741	0.289047	0.439821	0.334376	0.398204	0.356151	0.343133	0.334549	0.346536	0.342314	0.561957	0.439434	0.443487	0.370687	0.366702	0.358084	0.383309	0.376227	0.384706	0.38249
Bacteria	Planctomycetes	SGST604		0	0.00144523	0	0.00217127	0	0.00301823	0.0014984	0	0	0	0.00354175	0.00209754	0	0.00181709	0.00278508	0	0.00175027	0.00181752	0	0.00274514
Bacteria	Planctomycetes	SPG12-401-411-B72		0.000781561	0	0.00698129	0	0.00211811	0	0	0	0	0	0.00118058	0.0031463	0	0.00363418	0.00185672	0	0.00262541	0.00181752	0.00261705	0.00183009
Bacteria	Planctomycetes	vadinHA49		0.0914427	0.104057	0.0767942	0.11942	0.127086	0.138839	0.109383	0.150698	0.109638	0.144598	0.1216	0.12795	0.134313	0.09994	0.126257	0.148963	0.134771	0.134497	0.172725	0.155558
Bacteria	Proteobacteria	Alphaproteobacteria		3.79057	3.95705	3.97934	3.42843	3.42498	3.79693	3.60814	3.84279	3.79623	4.35565	2.71888	3.36759	3.30461	3.51062	3.35045	4.28555	3.35264	3.83679	4.02502	3.67574
Bacteria	Proteobacteria	Betaproteobacteria		5.63897	6.18849	5.73862	5.54542	5.0305	5.10383	5.34178	5.7024	6.03794	6.79612	4.34808	4.78658	4.70983	5.16236	4.93608	5.66632	5.21406	5.46347	5.80985	5.40518
Bacteria	Proteobacteria	Deltaproteobacteria		5.96175	6.07287	5.45937	5.97533	5.28891	4.85331	4.82783	5.49143	4.11536	4.50615	4.42718	4.82853	4.85175	5.25685	5.23687	5.2624	4.45182	4.72374	5.17914	4.87537
Bacteria	Proteobacteria	Gammaproteobacteria		4.59324	4.52791	4.36331	4.44025	4.17267	4.69637	4.4877	4.93083	4.42273	4.69797	3.57952	4.29156	4.13837	4.26653	4.2231	5.47725	5.02415	5.02181	5.19746	5.00256
Bacteria	Proteobacteria	Proteobacteria_unclassified		0.254007	0.304944	0.258308	0.234497	0.273236	0.316914	0.283197	0.247144	0.219277	0.227226	0.237297	0.283167	0.292701	0.31254	0.281293	0.240633	0.214408	0.254453	0.280024	0.247978
Bacteria	Proteobacteria	TA18		0.105511	0.0737069	0.0767942	0.145475	0.110141	0.114693	0.125865	0.111516	0.0724396	0.0767256	0.10153	0.0870477	0.083629	0.0672324	0.0900508	0.0859402	0.0988903	0.0799709	0.0968308	0.078694
Bacteria	SHA-109	SHA-109_unclassified		0.00703405	0.0043357	0	0	0.00211811	0	0.0014984	0.00301395	0.00391566	0.00295098	0.00708349	0.00524384	0.00633553	0.00908546	0.00185672	0.0114587	0.00525081	0.0109051	0	0.00823542
Bacteria	SM2F11	SM2F11_unclassified		0.0789377	0.135852	0.0558503	0.0955359	0.0953148	0.078474	0.100393	0.11453	0.0509035	0.0560687	0.0779184	0.0943891	0.0367461	0.0854033	0.0705553	0.0486994	0.0805125	0.107234	0.0732773	0.107976
Bacteria	Saccharibacteria	Saccharibacteria_unclassified		0.0179759	0.018788	0.0209439	0.0151989	0.0127086	0.00905469	0.0209776	0.0180837	0.011747	0.00885295	0.014167	0.0167803	0.0126711	0.0145367	0.0157821	0.017188	0.0157524	0.0127226	0.0183193	0.0219611
Bacteria	Spirochaetae	Spirochaetes		0.00390781	0.00289047	0	0.00217127	0.00635432	0.0120729	0.00899038	0.00602791	0.00978914	0	0.00472233	0.0104877	0.00760264	0.0109025	0.0139254	0.00572935	0.013127	0.0145402	0.00261705	0.0146408
Bacteria	TM6	TM6_unclassified		0.0672143	0.0794878	0.0698129	0.0651381	0.0783699	0.0543281	0.0479487	0.0271256	0.0215361	0.0236079	0.0153476	0.0230729	0.0253421	0.0163538	0.0324925	0.0286467	0.0218784	0.0218103	0.0235534	0.0137257
Bacteria	Thermotogae	Thermotogae		0.00703405	0.00722616	0.0139626	0.00868508	0.00847242	0.00905469	0.00599359	0.00301395	0	0.00590197	0.00826407	0.00524384	0.00886974	0.00545127	0.00464179	0.00286467	0.000875136	0.00363504	0.0104682	0.00549028
Bacteria	Verrucomicrobia	OPB35_soil_group		5.69211	2.98874	5.02653	4.73554	4.32729	4.72655	5.02562	4.27982	4.54999	4.42353	4.75538	4.67121	5.44982	4.99518	4.61487	4.60926	4.61547	4.57288	4.04596	3.98411
Bacteria	Verrucomicrobia	Opitutae		0.347013	0.501496	0.349065	0.373458	0.434212	0.47688	0.452516	0.430996	0.395481	0.295098	0.519456	0.416361	0.226812	0.421565	0.404764	0.378137	0.476949	0.44711	0.439664	0.522492
Bacteria	Verrucomicrobia	S-BQ2-57_soil_group		0.0109419	0.0144523	0.00698129	0.00434254	0.0381259	0.0150912	0.0134856	0.0120558	0.0176205	0.00590197	0.0188893	0.00839014	0.0164724	0.0236222	0.012997	0.0114587	0.0122519	0.0127226	0.00785114	0.00549028
Bacteria	Verrucomicrobia	Spartobacteria		0.644788	0.562196	0.537559	0.64921	0.97221	0.902451	0.857083	0.747461	0.571686	0.829227	1.0153	0.804405	1.21389	0.719568	0.732475	0.910966	0.801624	0.797892	0.63856	0.769555
Bacteria	Verrucomicrobia	UA11		0.0226653	0.0115619	0.0209439	0.00651381	0.0254173	0.0422552	0.0239743	0.0180837	0.00587349	0.0295098	0.0389592	0.0241217	0.0443487	0.0181709	0.0222806	0.0372407	0.0166276	0.0345329	0.0183193	0.0274514
Bacteria	Verrucomicrobia	Verrucomicrobia_Incertae_Sedis		0.0140681	0.0115619	0.00698129	0.023884	0.0254173	0.0271641	0.0179808	0.0241116	0.00587349	0.0206569	0.0448621	0.0325118	0.0266092	0.0272564	0.0315642	0.0286467	0.0175027	0.0163577	0.0183193	0.0237912
Bacteria	Verrucomicrobia	Verrucomicrobia_unclassified		0.0609618	0.0260142	0.0558503	0.0521105	0.0465983	0.0845104	0.0644311	0.0361675	0.0332831	0.0590197	0.0968077	0.0818039	0.120375	0.0617811	0.0631284	0.0572935	0.0770119	0.0545256	0.0601921	0.0366019
Bacteria	Verrucomicrobia	Verrucomicrobiae		0.164128	0.102612	0.118682	0.141133	0.186393	0.295787	0.284695	0.223033	0.170331	0.20952	0.255006	0.19612	0.239483	0.183526	0.173603	0.277873	0.28967	0.312614	0.251237	0.29922
Bacteria	WCHB1-60	WCHB1-60_unclassified		0.057054	0.0534736	0.048869	0.0673094	0.0508345	0.0603646	0.0614343	0.0452093	0.0509035	0.0501667	0.0731961	0.0818039	0.0658895	0.0654153	0.0844806	0.0744815	0.0691357	0.087241	0.0889796	0.0686285
Genus
	HO-1	HO-2	HO-3	HO-4	HO-5	HR-1	HR-2	HR-3	HR-4	HR-5	LO-1	LO-2	LO-3	LO-4	LO-5	LR-1	LR-2	LR-3	LR-4	LR-5
Blastocatella	2.04378	1.5912	1.80117	1.84775	2.54596	2.60171	2.28655	1.88071	1.50165	1.55812	2.58784	2.17724	3.05246	2.14053	1.96162	2.65269	2.63766	2.29371	1.67753	1.93715
Terrimonas	1.70927	2.11727	1.99665	1.92157	1.70507	1.76868	1.88049	1.82947	1.69156	1.62304	1.22308	1.32564	1.17461	1.50455	1.33684	1.36645	1.48861	1.42675	1.53882	1.5327
Bryobacter	1.64909	1.8947	1.68249	1.70445	1.56952	1.44573	1.53586	1.5552	1.45075	1.43418	1.51587	1.66859	1.60669	1.82799	1.83165	1.73313	1.79665	1.67575	1.79268	1.72303
Pirellula	1.51701	1.71694	2.04552	1.65234	2.1647	1.98298	1.85502	2.17005	2.59216	2.46997	2.70825	2.07341	2.14268	1.74804	1.88642	1.60995	1.81416	1.75754	1.40535	1.80813
Chryseolinea	1.40134	1.98575	1.17286	2.01277	1.42337	1.72039	1.73215	1.40752	1.59171	1.7942	1.65872	1.69376	1.59149	2.04423	1.59863	1.63573	1.51573	1.40494	2.09887	1.57663
Steroidobacter	1.31459	1.42934	1.3055	1.32882	1.23486	1.12278	1.04588	1.12421	1.15512	1.24236	1.04718	1.27845	1.19235	1.21745	1.27371	1.47817	1.42035	1.30134	1.32684	1.34054
Planctomyces	1.20673	1.22411	1.53588	1.25717	1.66059	1.57552	1.52537	1.4256	1.5134	1.51385	1.69886	1.38228	1.65357	1.20473	1.27556	1.27191	1.47548	1.31043	0.955222	1.18865
Nitrospira	1.19344	1.30938	1.25663	1.06392	1.04211	1.02016	1.01591	1.10914	0.89277	0.820374	0.940924	0.974305	1.0517	1.12841	1.06483	1.31202	1.05891	1.10142	1.07037	1.0093
Ohtaekwangia	1.13717	1.55218	1.11003	1.64148	1.23274	1.68115	1.50439	1.3382	1.43509	1.53156	1.22662	1.32354	1.19868	1.35373	1.05369	1.69875	1.49123	1.61032	2.09102	1.65349
AKYG587	1.1317	1.7733	1.51494	1.26802	1.48479	1.16202	1.16126	1.26887	1.18253	1.24532	1.84171	1.42003	0.946528	1.1375	1.45195	0.988312	1.21556	1.37405	1.29282	1.46133
Flavobacterium	1.05902	1.35852	1.43815	1.17466	0.895959	2.10672	2.30903	2.38102	2.84668	2.41391	1.65872	1.75983	1.36467	2.08966	1.69425	1.7675	2.65429	2.08651	2.39198	2.40383
Flavisolibacter	1.04495	1.24001	1.11003	1.16597	0.976447	0.97187	0.927508	1.02474	0.988703	0.885295	0.957452	1.06135	0.918652	1.19019	1.06761	1.1516	1.39847	1.22501	1.30067	1.29113
Sphingomonas	1.03088	1.08392	1.18682	0.99227	0.921376	0.996016	0.929006	1.04283	1.15708	1.30433	0.819324	1.00367	0.935124	0.966693	1.04812	1.33207	1.06241	1.23046	1.26403	1.16302
Haliangium	0.803445	0.825228	0.872661	0.73606	0.720156	0.715321	0.645809	0.786642	0.620632	0.669873	0.597374	0.596749	0.632286	0.626897	0.696269	0.670333	0.590717	0.68884	0.706603	0.630467
Candidatus_Nitrososphaera	0.792503	0.575203	0.830774	0.705663	0.567652	0.537245	0.638317	0.560596	0.749848	0.625609	0.60918	0.661772	0.745058	0.703214	0.7464	0.544288	0.634473	0.736096	0.800817	0.686285
Aquicella	0.61587	0.546298	0.586428	0.592757	0.504109	0.452735	0.501963	0.602791	0.289759	0.339363	0.2432	0.296801	0.316776	0.278015	0.277579	0.34949	0.259915	0.314431	0.376855	0.308371
Chthoniobacter	0.563506	0.489934	0.453784	0.551503	0.853597	0.757576	0.726722	0.644986	0.464005	0.740697	0.838213	0.671211	1.03649	0.585103	0.601576	0.819296	0.700984	0.68157	0.536495	0.671645
Pir4_lineage	0.559598	0.539072	0.712092	0.5819	0.68203	0.648919	0.677275	0.82281	0.953462	0.962021	0.989328	0.750918	0.742524	0.597823	0.633141	0.590123	0.574089	0.665213	0.557431	0.712822
Nitrosospira	0.558035	0.595436	0.635297	0.594928	0.516818	0.522154	0.464503	0.464149	0.385692	0.439697	0.442718	0.561091	0.482767	0.519688	0.531949	0.558611	0.475199	0.483461	0.552197	0.506936
Niastella	0.512704	0.637348	0.502653	0.549331	0.427857	0.534227	0.489976	0.545526	0.497288	0.516422	0.382509	0.429995	0.353523	0.461541	0.451182	0.762003	0.806875	0.68157	0.751093	0.798836
Parafilimonas	0.459558	0.489934	0.481709	0.423398	0.415149	0.44368	0.43004	0.446065	0.279969	0.357069	0.347091	0.37441	0.329448	0.421565	0.383412	0.39819	0.402562	0.368957	0.463217	0.39347
Gemmata	0.437674	0.472591	0.411896	0.42774	0.56977	0.5795	0.491474	0.581693	0.475752	0.602001	0.656403	0.485579	0.522048	0.410663	0.474391	0.446889	0.406063	0.467103	0.439664	0.456608
Roseiflexus	0.37046	0.596881	0.544541	0.345232	0.40244	0.28975	0.34613	0.370716	0.381777	0.377726	0.348272	0.369166	0.416878	0.452456	0.465108	0.352355	0.382434	0.387132	0.366387	0.437392
Acidibacter	0.337635	0.349746	0.307177	0.301806	0.305007	0.310878	0.322155	0.331535	0.366114	0.327559	0.278617	0.34085	0.316776	0.330711	0.353705	0.386731	0.364056	0.405307	0.361153	0.332162
Lysobacter	0.336071	0.306389	0.383971	0.306149	0.243582	0.322951	0.361114	0.328521	0.438554	0.472157	0.318757	0.335606	0.347187	0.363418	0.342564	0.501318	0.411314	0.428935	0.431813	0.454778
Opitutus	0.332945	0.478372	0.328121	0.356088	0.421503	0.473862	0.431538	0.421954	0.379819	0.274442	0.489941	0.389093	0.209072	0.392492	0.377842	0.343761	0.427066	0.41076	0.418728	0.459354
Adhaeribacter	0.2501	0.242799	0.244345	0.277923	0.226637	0.214294	0.209776	0.210977	0.137048	0.174108	0.188893	0.208705	0.200203	0.228954	0.222806	0.303655	0.280043	0.272628	0.308812	0.280919
Pseudomonas	0.240721	0.237018	0.251326	0.284436	0.20122	0.28975	0.289191	0.28934	0.274096	0.286245	0.233755	0.294704	0.286366	0.319808	0.271081	0.352355	0.363181	0.367139	0.423962	0.355038
Pontibacter	0.238376	0.239909	0.188495	0.236668	0.196984	0.181094	0.19629	0.171795	0.139006	0.141647	0.127503	0.121657	0.112772	0.145367	0.16989	0.283603	0.270417	0.249	0.287875	0.250723
Bdellovibrio	0.205551	0.261587	0.258308	0.271409	0.194866	0.23844	0.244239	0.277284	0.197741	0.241981	0.212505	0.226534	0.248353	0.316174	0.257155	0.272144	0.357055	0.281716	0.30096	0.372424
Polycyclovorans	0.192264	0.183545	0.125663	0.197586	0.203338	0.166003	0.16782	0.174809	0.185994	0.188863	0.18181	0.219192	0.226812	0.19988	0.212594	0.146098	0.177653	0.179935	0.188427	0.183009
Candidatus_Entotheonella	0.191483	0.195106	0.21642	0.193243	0.144031	0.138839	0.140849	0.156726	0.127259	0.135745	0.126322	0.162559	0.18373	0.170807	0.16989	0.148963	0.147898	0.141767	0.154406	0.147323
Ensifer	0.186793	0.21823	0.146607	0.151989	0.177921	0.271641	0.257724	0.268242	0.217319	0.23903	0.127503	0.184583	0.176128	0.170807	0.183815	0.329437	0.201281	0.281716	0.243385	0.219611
Flavitalea	0.164909	0.179209	0.139626	0.158503	0.169448	0.175057	0.152836	0.132614	0.140964	0.1505	0.107433	0.115364	0.119108	0.141733	0.128113	0.137504	0.12602	0.145402	0.143938	0.132682
Gemmatimonas	0.164128	0.170537	0.265289	0.112906	0.131323	0.120729	0.130361	0.0994605	0.109638	0.138696	0.102711	0.122706	0.136847	0.134465	0.142039	0.163286	0.146148	0.143584	0.18581	0.139087
Myroides	0.157094	0.151749	0.328121	0.193243	0.131323	0.178076	0.15883	0.138642	0.236897	0.118039	0.100349	0.167803	0.0924987	0.174441	0.214451	1.22322	1.57612	1.40676	1.10439	1.62238
Chitinophaga	0.154749	0.158976	0.223401	0.173702	0.160976	0.292768	0.278702	0.235088	0.164458	0.20952	0.160559	0.186681	0.152053	0.198063	0.201454	0.206256	0.22491	0.207197	0.243385	0.245233
Pseudoxanthomonas	0.15006	0.140188	0.125663	0.121591	0.137677	0.25655	0.22476	0.27427	0.215361	0.256736	0.115697	0.118511	0.139382	0.125379	0.13554	0.203392	0.175027	0.187205	0.18581	0.194905
Sphingobacterium	0.14537	0.137297	0.202457	0.162845	0.114378	0.144875	0.15883	0.150698	0.234939	0.141647	0.0885436	0.198217	0.111505	0.210783	0.233018	1.02842	1.44747	1.17594	0.999712	1.32041
Woodsholea	0.126613	0.134407	0.132645	0.110735	0.12285	0.105638	0.109383	0.123572	0.0763553	0.0767256	0.0779184	0.100682	0.0975672	0.119928	0.0872657	0.114587	0.0927644	0.109051	0.0654262	0.108891
Sphingobium	0.121142	0.118509	0.132645	0.080337	0.0889604	0.15393	0.164824	0.223033	0.213403	0.250834	0.0696543	0.0954379	0.0785606	0.0617811	0.0993344	0.108858	0.114643	0.107234	0.125618	0.108891
Streptomyces	0.118797	0.137297	0.0907568	0.0977071	0.099551	0.111675	0.0929006	0.111516	0.068524	0.0767256	0.0495844	0.0545359	0.0696908	0.0526957	0.0714836	0.169016	0.119894	0.112686	0.136086	0.111636
Candidatus_Solibacter	0.105511	0.12718	0.0907568	0.0890221	0.116496	0.0845104	0.110881	0.138642	0.139006	0.100333	0.129864	0.137389	0.129245	0.154453	0.155036	0.180474	0.133896	0.114504	0.164874	0.145492
Gaiella	0.100821	0.0997211	0.125663	0.0955359	0.0974329	0.0603646	0.0659295	0.0783628	0.068524	0.0413138	0.0826407	0.0954379	0.116574	0.0963059	0.10769	0.108858	0.105016	0.125409	0.123001	0.0896746
Cellvibrio	0.100821	0.1214	0.0698129	0.115077	0.0910785	0.169021	0.122869	0.141656	0.123343	0.0885295	0.0802796	0.108023	0.0874303	0.136282	0.127185	0.338031	0.294046	0.358052	0.324514	0.292815
Iamia	0.0992583	0.105502	0.0977381	0.0868508	0.0656613	0.0935651	0.0629327	0.0964465	0.0528614	0.0737746	0.0590291	0.0744625	0.0658895	0.0944888	0.0826239	0.0773462	0.084013	0.0799709	0.0497239	0.0677135
Reyranella	0.0984767	0.106947	0.0977381	0.0890221	0.105905	0.108656	0.0914022	0.0874047	0.0939758	0.123941	0.0661126	0.103828	0.0886974	0.145367	0.075197	0.0830755	0.06476	0.0890585	0.0863626	0.0942498
OM27_clade	0.0976952	0.0896044	0.0977381	0.0825083	0.0889604	0.0724375	0.0614343	0.0753489	0.0332831	0.0767256	0.0531262	0.0513896	0.0709579	0.0763178	0.0603433	0.0802108	0.0778871	0.0436205	0.0758944	0.0631382
Blastopirellula	0.0969136	0.080933	0.0837755	0.0825083	0.114378	0.0845104	0.0809134	0.111516	0.0861444	0.115088	0.0613903	0.0534872	0.0620882	0.0436102	0.0640567	0.0572935	0.0560087	0.0617957	0.054958	0.0640533
Variibacter	0.089098	0.102612	0.104719	0.0673094	0.099551	0.0754558	0.0764182	0.066307	0.0900601	0.138696	0.0554873	0.0576822	0.0785606	0.0890375	0.0779821	0.0830755	0.0621346	0.0799709	0.0732773	0.058563
Arthrobacter	0.0859718	0.0491379	0.104719	0.0586243	0.099551	0.0513099	0.0689262	0.0572651	0.0509035	0.0767256	0.0602097	0.0419507	0.0620882	0.0672324	0.0454896	0.0802108	0.0568838	0.0563431	0.0497239	0.0594781
Solitalea	0.0851902	0.086714	0.0767942	0.0890221	0.0847242	0.0754558	0.0809134	0.0723349	0.068524	0.0885295	0.0991689	0.0922916	0.0810948	0.105391	0.102119	0.103128	0.109392	0.0963286	0.136086	0.126276
Sorangium	0.0851902	0.105502	0.0837755	0.080337	0.0974329	0.0875287	0.0809134	0.0843907	0.0763553	0.100333	0.0696543	0.0744625	0.0709579	0.103574	0.0835523	0.0859402	0.0691357	0.0890585	0.0863626	0.104315
Chryseobacterium	0.0805008	0.0765973	0.0628316	0.0868508	0.0847242	0.15393	0.14984	0.15974	0.142921	0.115088	0.184171	0.220241	0.173594	0.207148	0.200525	0.358084	0.447194	0.4253	0.395174	0.38249
Bradyrhizobium	0.0789377	0.101166	0.104719	0.0933646	0.0931966	0.108656	0.0899038	0.0904186	0.109638	0.112137	0.0613903	0.0954379	0.0582869	0.0708666	0.0807672	0.100264	0.0787622	0.087241	0.102065	0.0759489
Asteroleplasma	0.0781561	0.080933	0.0349065	0.0455967	0.0868423	0.111675	0.0884054	0.0813768	0.0959336	0.0560687	0.0826407	0.0797063	0.0684237	0.0726837	0.0919075	0.0515641	0.0953898	0.0745184	0.104682	0.0933348
Flavihumibacter	0.0758115	0.080933	0.0837755	0.0890221	0.0847242	0.0814922	0.113878	0.0964465	0.0841866	0.0826276	0.0814601	0.0849502	0.0760264	0.0926717	0.0816956	0.100264	0.115518	0.0636132	0.143938	0.110721
Nannocystis	0.0734668	0.0635902	0.0418877	0.0955359	0.0741337	0.078474	0.071923	0.0874047	0.0606927	0.0413138	0.0590291	0.0618773	0.0570198	0.0581469	0.0742687	0.0716168	0.0691357	0.083606	0.0837455	0.0896746
Nitrosomonas	0.0719036	0.0708164	0.0628316	0.056453	0.0741337	0.0543281	0.0539423	0.063293	0.0274096	0.0590197	0.0484039	0.0367069	0.0544856	0.039976	0.0399194	0.0343761	0.0280043	0.0527081	0.0314046	0.0366019
Dyadobacter	0.0672143	0.0635902	0.0558503	0.080337	0.0550707	0.202221	0.221763	0.229061	0.129217	0.162304	0.0779184	0.0744625	0.0823619	0.0617811	0.0835523	0.297926	0.231911	0.203562	0.188427	0.272684
Ferruginibacter	0.0672143	0.0693712	0.0418877	0.0738232	0.0444802	0.108656	0.0929006	0.0904186	0.0900601	0.0944315	0.113336	0.0891453	0.0861632	0.0963059	0.0965493	0.0744815	0.0796373	0.0781534	0.0758944	0.0933348
Pseudolabrys	0.0672143	0.0765973	0.0698129	0.0499392	0.059307	0.0543281	0.0509455	0.0602791	0.0646083	0.0590197	0.0377786	0.0713162	0.0684237	0.0672324	0.0770538	0.0286467	0.0533833	0.0327154	0.0340216	0.0448373
Hirschia	0.0664327	0.0939401	0.0349065	0.0825083	0.0741337	0.0633828	0.0434535	0.066307	0.0352409	0.0501667	0.0354175	0.0241217	0.0456158	0.0526957	0.0445612	0.0343761	0.0358806	0.0436205	0.0444898	0.0356868
Azoarcus	0.0664327	0.0563641	0.048869	0.0607956	0.0635432	0.0664011	0.0449519	0.066307	0.056777	0.0560687	0.0472233	0.0534872	0.0430816	0.0563298	0.0575582	0.0315114	0.0472573	0.0272628	0.057575	0.0439223
Aeromicrobium	0.064088	0.0303499	0.0907568	0.0694806	0.0656613	0.0513099	0.0524439	0.066307	0.0939758	0.0973825	0.0625708	0.0639748	0.0494171	0.0617811	0.0501314	0.0973989	0.0682606	0.0636132	0.0392557	0.0677135
Methylotenera	0.0617434	0.0578093	0.104719	0.0716519	0.0720156	0.13582	0.113878	0.066307	0.0724396	0.0472157	0.0578485	0.0629261	0.0570198	0.0617811	0.0501314	0.0802108	0.0586341	0.0981461	0.0758944	0.0640533
Sandaracinus	0.0609618	0.0751521	0.0628316	0.0716519	0.0677794	0.078474	0.0689262	0.0934326	0.0606927	0.0826276	0.0413204	0.0461458	0.0557527	0.0526957	0.0324925	0.0630228	0.0481325	0.0527081	0.0471069	0.0439223
Rhizobium	0.0601802	0.0520284	0.0418877	0.0455967	0.0677794	0.0724375	0.071923	0.0813768	0.0920179	0.0796766	0.0389592	0.0629261	0.059554	0.059964	0.0501314	0.105993	0.0822628	0.0854235	0.0785114	0.0878445
Zavarzinella	0.057054	0.0462475	0.0698129	0.0694806	0.0720156	0.078474	0.0524439	0.0572651	0.0391566	0.0560687	0.0696543	0.0471945	0.0608211	0.0454273	0.0510597	0.0544288	0.0420065	0.0472555	0.0366387	0.0366019
Illumatobacter	0.0531462	0.043357	0.0279252	0.0455967	0.0360078	0.0271641	0.0389583	0.0331535	0.0528614	0.0413138	0.0578485	0.0440482	0.0405474	0.0526957	0.0482746	0.0343761	0.0446319	0.0472555	0.0392557	0.0603931
Solirubrobacter	0.0531462	0.0476927	0.0698129	0.0477679	0.0465983	0.0482917	0.0359615	0.063293	0.0313253	0.0265589	0.0519456	0.0492921	0.0532184	0.0763178	0.0575582	0.0601581	0.0411314	0.0617957	0.057575	0.0439223
Pedobacter	0.0531462	0.0606998	0.048869	0.023884	0.0444802	0.0543281	0.0824118	0.0813768	0.0665662	0.0619707	0.0342369	0.0346093	0.0304105	0.0581469	0.0417761	0.0601581	0.105016	0.0672483	0.0523409	0.0896746
Pseudoduganella	0.0515831	0.0679259	0.0767942	0.0586243	0.0211811	0.0482917	0.0494471	0.0904186	0.0548192	0.0649217	0.0625708	0.0461458	0.0468829	0.0763178	0.0733403	0.111722	0.112017	0.112686	0.0915967	0.113466
Rhodocytophaga	0.0508015	0.0505832	0.0349065	0.0586243	0.0381259	0.0754558	0.0659295	0.0874047	0.0469879	0.0767256	0.0306951	0.0304143	0.0304105	0.0454273	0.036206	0.0315114	0.0498827	0.045438	0.054958	0.0603931
Singulisphaera	0.0508015	0.0375761	0.0767942	0.0455967	0.0529526	0.117711	0.086907	0.0783628	0.0978914	0.0973825	0.0696543	0.0597798	0.0684237	0.0490615	0.0436329	0.0515641	0.0936395	0.0617957	0.0523409	0.0667984
Chthonomonas	0.0500199	0.0202333	0.0209439	0.0217127	0.0232992	0.00905469	0.0284695	0.0271256	0.0156626	0.0177059	0.0377786	0.0409019	0.0152053	0.019988	0.0417761	0.0200527	0.0306297	0.0308979	0.0418728	0.0256213
Massilia	0.0500199	0.0462475	0.048869	0.0369116	0.0317716	0.0452735	0.0629327	0.0572651	0.0665662	0.100333	0.0271534	0.0503408	0.0519513	0.0436102	0.0436329	0.0888049	0.0656352	0.0599782	0.0601921	0.0805241
Nordella	0.0492384	0.0448022	0.0139626	0.0347403	0.0317716	0.0301823	0.0239743	0.0241116	0.0469879	0.0413138	0.0389592	0.0650236	0.0405474	0.0417931	0.0445612	0.0286467	0.0253789	0.041803	0.0340216	0.0439223
Hyphomicrobium	0.0484568	0.0462475	0.0279252	0.0369116	0.0338897	0.0241458	0.0359615	0.0452093	0.0528614	0.0413138	0.0318757	0.0346093	0.0380132	0.0381589	0.0380627	0.0429701	0.0332552	0.0272628	0.0366387	0.0366019
Devosia	0.0453306	0.043357	0.048869	0.0477679	0.0529526	0.0452735	0.0479487	0.0421954	0.0665662	0.0678726	0.0212505	0.0283167	0.0367461	0.039976	0.0167105	0.0658875	0.0428816	0.0527081	0.0314046	0.0448373
Byssovorax	0.0453306	0.043357	0.0418877	0.0477679	0.0381259	0.0301823	0.0344631	0.0391814	0.0293674	0.0324608	0.0401398	0.0335606	0.0316776	0.0308906	0.0427045	0.0343761	0.0315049	0.0381679	0.0366387	0.0347718
Skermanella	0.0437674	0.0375761	0.0349065	0.0217127	0.0360078	0.0150912	0.0284695	0.0241116	0.0411144	0.0501667	0.0295145	0.0220241	0.0291434	0.0508786	0.0334209	0.0401054	0.0376308	0.0272628	0.0235534	0.0320266
Agromyces	0.0429859	0.0303499	0.0558503	0.032569	0.0317716	0.0332005	0.0269711	0.0210977	0.0215361	0.0413138	0.0212505	0.0209754	0.0164724	0.0145367	0.0269224	0.0572935	0.0262541	0.0527081	0.0261705	0.0475824
Methylobacillus	0.0429859	0.0303499	0.0279252	0.0434254	0.0338897	0.0694193	0.0524439	0.0452093	0.0313253	0.0531177	0.0188893	0.0304143	0.035479	0.0308906	0.0297075	0.0716168	0.0997655	0.090876	0.0968308	0.0988251
Arenimonas	0.0414228	0.0404665	0.0628316	0.0499392	0.0381259	0.0452735	0.0509455	0.0572651	0.0587349	0.0708236	0.0436815	0.0440482	0.0380132	0.0508786	0.0473463	0.0945342	0.0717611	0.0636132	0.0601921	0.0759489
Fluviicola	0.0406412	0.0520284	0.0767942	0.0477679	0.0169448	0.0482917	0.0539423	0.0482233	0.0489457	0.0501667	0.0448621	0.0419507	0.0494171	0.0654153	0.0529164	0.148963	0.130395	0.127226	0.109916	0.146408
Panacagrimonas	0.0406412	0.0462475	0.0349065	0.0499392	0.0338897	0.0422552	0.0329647	0.0421954	0.0313253	0.0442648	0.050765	0.0660724	0.0646224	0.0654153	0.0705553	0.0601581	0.0761368	0.0636132	0.0837455	0.0603931
Pedomicrobium	0.0398596	0.0419118	0.0279252	0.0260552	0.0296535	0.0301823	0.0344631	0.0241116	0.0195783	0.0265589	0.0330563	0.0377556	0.035479	0.0272564	0.0306358	0.0315114	0.0236287	0.0272628	0.0183193	0.0301966
Taibaiella	0.0390781	0.0346856	0.0279252	0.0499392	0.0381259	0.0694193	0.0584375	0.066307	0.0489457	0.0354118	0.0377786	0.0409019	0.0278763	0.0272564	0.0436329	0.0773462	0.104141	0.087241	0.0758944	0.0988251
Paenibacillus	0.0382965	0.0505832	0.0767942	0.0542817	0.040244	0.0513099	0.0299679	0.0331535	0.0430722	0.0324608	0.0165281	0.0388044	0.024075	0.0363418	0.0250657	0.13464	0.0770119	0.0599782	0.0523409	0.0667984
Phenylobacterium	0.0382965	0.0346856	0.0209439	0.0303978	0.0423621	0.0513099	0.0389583	0.0180837	0.0137048	0.0472157	0.0247922	0.0325118	0.0228079	0.0290735	0.0204239	0.0286467	0.0236287	0.0236278	0.0497239	0.038432
possible_genus_04	0.0375149	0.0390213	0.0209439	0.0390829	0.0360078	0.0332005	0.0539423	0.0512372	0.0371987	0.0236079	0.0413204	0.0367069	0.0570198	0.0436102	0.0445612	0.0429701	0.0586341	0.0636132	0.0601921	0.0466674
Candidatus_Xiphinematobacter	0.0375149	0.0419118	0.0418877	0.0477679	0.0550707	0.0694193	0.0569391	0.0301395	0.0528614	0.0354118	0.106252	0.0692187	0.0975672	0.0745008	0.0668418	0.0401054	0.0446319	0.0381679	0.0523409	0.0329417
Rhodopirellula	0.0359518	0.043357	0.0418877	0.0390829	0.0296535	0.0724375	0.0344631	0.0512372	0.0606927	0.0737746	0.0448621	0.0377556	0.0380132	0.0290735	0.0408478	0.0429701	0.06476	0.0381679	0.0392557	0.038432
Altererythrobacter	0.0351703	0.0274594	0.0418877	0.0347403	0.0381259	0.0362188	0.0329647	0.0301395	0.0274096	0.0442648	0.0247922	0.0178291	0.0253421	0.0272564	0.0157821	0.0286467	0.0350054	0.0290803	0.0392557	0.0320266
Phaselicystis	0.0351703	0.0375761	0.0418877	0.0347403	0.0232992	0.039237	0.022476	0.0301395	0.0293674	0.0324608	0.0318757	0.0325118	0.035479	0.0363418	0.0287791	0.0257821	0.0376308	0.0308979	0.0235534	0.0247063
Hydrogenophaga	0.0336071	0.0289047	0.0279252	0.032569	0.00635432	0.0633828	0.0374599	0.0813768	0.0587349	0.0619707	0.0118058	0.0230729	0.0266092	0.0272564	0.0278508	0.0286467	0.0463822	0.0617957	0.0628091	0.0494125
Acinetobacter	0.0336071	0.0274594	0.0418877	0.0217127	0.0254173	0.0150912	0.0209776	0.0271256	0.0234939	0.0118039	0.0118058	0.0293655	0.0177395	0.0327076	0.0250657	0.174745	0.165401	0.109051	0.112533	0.150983
Crocinitomix	0.0328256	0.0491379	0.048869	0.0260552	0.0571889	0.0513099	0.0809134	0.0843907	0.0313253	0.0590197	0.0342369	0.0492921	0.0418145	0.0545127	0.0408478	0.0658875	0.0560087	0.0399855	0.057575	0.0466674
Thermomarinilinea	0.0328256	0.0390213	0.0139626	0.0303978	0.059307	0.0543281	0.0374599	0.0452093	0.011747	0.0147549	0.0330563	0.0251704	0.0164724	0.0254393	0.025994	0.0143234	0.0122519	0.0145402	0.0287875	0.0118956
Litorilinea	0.032044	0.0578093	0.0418877	0.0542817	0.0571889	0.0181094	0.0404567	0.0421954	0.0313253	0.0177059	0.093266	0.0524384	0.0418145	0.0490615	0.0686985	0.0143234	0.0358806	0.0345329	0.0366387	0.0366019
Sporocytophaga	0.0304809	0.0462475	0.0139626	0.056453	0.0338897	0.0482917	0.0419551	0.0512372	0.0391566	0.0383628	0.0401398	0.0409019	0.0392803	0.0436102	0.0399194	0.0658875	0.0525081	0.0436205	0.0418728	0.0549028
Limnobacter	0.0304809	0.0173428	0.0209439	0.0347403	0.019063	0.0120729	0.0104888	0.0391814	0.0234939	0.0295098	0.0177087	0.0209754	0.035479	0.0290735	0.0278508	0.0544288	0.0437568	0.0508906	0.0418728	0.0237912
Cupriavidus	0.0296993	0.0202333	0.0279252	0.0390829	0.0254173	0.0271641	0.0209776	0.0120558	0.011747	0.0118039	0.0247922	0.0262192	0.0266092	0.0272564	0.0241373	0.0372407	0.0271292	0.0399855	0.0209364	0.0256213
Haloferula	0.0289178	0.0158976	0.0139626	0.0217127	0.0465983	0.0513099	0.0344631	0.0421954	0.0313253	0.0295098	0.0495844	0.0367069	0.0367461	0.0272564	0.0343493	0.0372407	0.0393811	0.0527081	0.0444898	0.0375169
Herpetosiphon	0.0281362	0.0361308	0.0139626	0.0303978	0.0169448	0.0301823	0.0359615	0.0391814	0.0293674	0.0442648	0.0259728	0.031463	0.0291434	0.0218051	0.0427045	0.0486994	0.0367557	0.0545256	0.0523409	0.0658834
Bacillus	0.0281362	0.0202333	0.0418877	0.0130276	0.019063	0.0181094	0.00749198	0.00301395	0.0137048	0.0295098	0.0118058	0.0157315	0.00886974	0.0145367	0.00928359	0	0.00787622	0.00545256	0.0130852	0.0118956
Luedemannella	0.0273546	0.0332404	0.0139626	0.056453	0.0360078	0.0241458	0.0119872	0.0301395	0.0234939	0.0177059	0.0200699	0.0251704	0.0253421	0.0417931	0.0204239	0.0229174	0.0140022	0.0181752	0.0314046	0.0219611
Haliea	0.0273546	0.0231237	0.0209439	0.032569	0.0169448	0.0241458	0.022476	0.0210977	0.00978914	0.0118039	0.014167	0.0283167	0.0253421	0.0218051	0.0185672	0.0114587	0.0157524	0.0127226	0.0235534	0.019216
Stenotrophomonas	0.0265731	0.0332404	0.0279252	0.023884	0.0127086	0.0633828	0.0689262	0.0934326	0.0822288	0.0796766	0.0306951	0.0304143	0.0418145	0.0345247	0.0352776	0.0973989	0.0726363	0.0727008	0.0601921	0.0850994
Pseudospirillum	0.0242284	0.0173428	0.0209439	0.0390829	0.0211811	0.0362188	0.0254727	0.0271256	0.0137048	0.0177059	0.014167	0.0188778	0.0228079	0.0218051	0.0167105	0.0257821	0.0210033	0.0181752	0.0130852	0.0164708
Azotobacter	0.0234468	0.0144523	0	0.0195414	0.0169448	0.0150912	0.0209776	0.0180837	0.00783131	0.00885295	0.0177087	0.0167803	0.0101368	0.0163538	0.00835523	0.00859402	0.0140022	0.0145402	0.0157023	0.0164708
Luteolibacter	0.0234468	0.0115619	0.0279252	0.00868508	0.0169448	0.0332005	0.071923	0.0331535	0.0332831	0.0295098	0.0625708	0.0429995	0.0468829	0.0490615	0.0334209	0.0601581	0.0971401	0.0708833	0.0497239	0.0558179
Dongia	0.0226653	0.0158976	0.0209439	0.0282265	0.0169448	0.0120729	0.0254727	0.0241116	0.0215361	0.0324608	0.00708349	0.00943891	0.0152053	0.0181709	0.00928359	0.017188	0.0148773	0.0218103	0.0104682	0.0109806
Microvirga	0.0218837	0.0375761	0.0209439	0.032569	0.040244	0.0332005	0.0209776	0.0301395	0.0293674	0.0265589	0.0188893	0.0251704	0.0215408	0.039976	0.0120687	0.0286467	0.0245038	0.0290803	0.0209364	0.0247063
Providencia	0.0211022	0.0231237	0.048869	0.0217127	0.019063	0.00603646	0.0179808	0.0180837	0.0411144	0.0177059	0.014167	0.0167803	0.0202737	0.0163538	0.0222806	0.137504	0.0980152	0.0981461	0.0915967	0.116211
Rhizomicrobium	0.0203206	0.0144523	0.00698129	0.0130276	0.0127086	0.0150912	0.00599359	0.0150698	0.00783131	0.00885295	0.00472233	0.00839014	0.00760264	0.00908546	0.00464179	0.0143234	0.00962649	0.00727008	0.00785114	0.00823542
Marinicella	0.0203206	0.0158976	0.0139626	0.0151989	0.0338897	0.0271641	0.0194792	0.00904186	0.00978914	0.0206569	0.0129864	0.0104877	0.0291434	0.00908546	0.0120687	0.0114587	0.0122519	0.0127226	0.00785114	0.0137257
Candidatus_Nitrosoarchaeum	0.019539	0.0101166	0.0279252	0.0195414	0.00847242	0.00603646	0.0104888	0.0120558	0.0215361	0	0.0212505	0.0251704	0.0202737	0.0181709	0.0185672	0.00572935	0.00612595	0.00727008	0.0104682	0.00457524
Nocardioides	0.019539	0.0390213	0.0279252	0.0347403	0.0169448	0.0301823	0.0374599	0.0210977	0.0274096	0.0177059	0.0200699	0.0167803	0.0418145	0.0236222	0.0194955	0.0257821	0.0210033	0.0218103	0.0444898	0.0274514
Lacibacter	0.019539	0.0202333	0.0209439	0.0217127	0.0296535	0.0241458	0.0494471	0.0361675	0.0234939	0.0265589	0.0306951	0.0335606	0.0202737	0.0236222	0.0278508	0.0372407	0.0446319	0.0345329	0.0471069	0.057648
Marmoricola	0.0187575	0.0390213	0.0209439	0.00651381	0.0148267	0.0241458	0.0164824	0.0361675	0.011747	0.0383628	0.0106252	0.0125852	0.0101368	0.0109025	0.012997	0.0114587	0.00962649	0.0127226	0.00785114	0.0137257
Rubrobacter	0.0187575	0.018788	0.0279252	0.0260552	0.0169448	0.0181094	0.0269711	0.00602791	0.0234939	0.0177059	0.0259728	0.0304143	0.0215408	0.039976	0.0194955	0.0286467	0.0183778	0.0218103	0.0209364	0.0219611
Elizabethkingia	0.0187575	0.0158976	0.0209439	0.0217127	0.0105905	0.0271641	0.0239743	0.0210977	0.0332831	0.0236079	0.00944465	0.0188778	0.0139382	0.00908546	0.0250657	0.137504	0.147898	0.114504	0.149172	0.115296
Caulobacter	0.0164128	0.0216785	0.00698129	0.0151989	0.0232992	0.0211276	0.0164824	0.00904186	0.011747	0.0177059	0.00944465	0.0199266	0.0215408	0.0127196	0.0102119	0.0200527	0.013127	0.0345329	0.0287875	0.020131
Acidiferrobacter	0.0164128	0.0260142	0.0139626	0.0108563	0.0211811	0.0211276	0.0134856	0.0150698	0.0137048	0.00885295	0.0129864	0.0178291	0.024075	0.0145367	0.0148537	0.0200527	0.0148773	0.0109051	0.0104682	0.0146408
Luteimonas	0.0164128	0.0086714	0.00698129	0.0173702	0.0127086	0.0301823	0.0179808	0.0271256	0.0137048	0.0236079	0.014167	0.0209754	0.011404	0.00726837	0.0102119	0.0229174	0.0236287	0.0163577	0.0235534	0.019216
Candidatus_Alysiosphaera	0.0156312	0.0101166	0.0209439	0.00217127	0.0148267	0.0181094	0.00299679	0.00602791	0.00978914	0.00885295	0.0106252	0.0115364	0.0152053	0.0109025	0.0120687	0.00572935	0.0122519	0.0090876	0.0104682	0.00732038
Polyangium	0.0156312	0.0101166	0	0.0303978	0.0169448	0.0301823	0.0164824	0.0241116	0.0156626	0.0118039	0.0118058	0.0146827	0.0190066	0.0290735	0.0167105	0.0143234	0.0148773	0.0236278	0.0261705	0.0366019
Tumebacillus	0.0148497	0.024569	0.0139626	0.0195414	0.0169448	0.00905469	0.0104888	0.00904186	0.00978914	0	0.00472233	0.0146827	0.00760264	0.00908546	0.0120687	0.00859402	0.0122519	0.0090876	0.0104682	0.00640533
Peredibacter	0.0148497	0.0303499	0	0.0282265	0.0148267	0.0271641	0.0179808	0.0120558	0.0156626	0.00590197	0.014167	0.013634	0.0152053	0.00726837	0.0139254	0.0315114	0.0166276	0.0090876	0.0314046	0.0100655
Mycobacterium	0.0140681	0.0158976	0.0558503	0.0173702	0.0232992	0.0211276	0.00899038	0.00602791	0.00978914	0.0118039	0.0118058	0.0178291	0.0190066	0.0181709	0.0102119	0.00286467	0.0183778	0.0145402	0.0209364	0.0137257
Algoriphagus	0.0140681	0.0101166	0.0209439	0.0195414	0.0127086	0.0181094	0.0269711	0.0150698	0.0195783	0.0147549	0.0377786	0.0346093	0.0291434	0.0472444	0.036206	0.0515641	0.0595092	0.0436205	0.0444898	0.0494125
Bordetella	0.0140681	0.0115619	0.00698129	0.0173702	0.0296535	0.0120729	0.0269711	0.0180837	0.0215361	0.0177059	0.00826407	0.00524384	0.00633553	0.00545127	0.00835523	0.0257821	0.0315049	0.0345329	0.0340216	0.0292815
Enhygromyxa	0.0140681	0.0086714	0.0139626	0.0130276	0.0169448	0.0241458	0.00899038	0.0210977	0.0156626	0.0177059	0.0129864	0.00629261	0.0190066	0.0127196	0.00928359	0.0343761	0.013127	0.0163577	0.00785114	0.0100655
Fontimonas	0.0140681	0.0130071	0.0209439	0.0108563	0.00211811	0.0150912	0.00599359	0.00904186	0.0156626	0.0236079	0.0200699	0.0220241	0.0190066	0.0109025	0.023209	0.0229174	0.03238	0.0363504	0.0314046	0.0219611
Candidatus_Methylacidiphilum	0.0140681	0.0115619	0.00698129	0.023884	0.0254173	0.0271641	0.0179808	0.0241116	0.00587349	0.0206569	0.0448621	0.0325118	0.0266092	0.0272564	0.0315642	0.0286467	0.0175027	0.0163577	0.0183193	0.0237912
Dactylosporangium	0.0132865	0.0260142	0	0.0108563	0.00635432	0.0181094	0.00299679	0.0120558	0.0137048	0.00590197	0.0188893	0.0178291	0.0139382	0.00363418	0.00835523	0.0114587	0.00787622	0.0163577	0.00785114	0.00823542
Rhizocola	0.0132865	0.0130071	0	0.00868508	0.0275354	0.00301823	0.00599359	0.00904186	0.0254518	0.0147549	0.00708349	0.0157315	0.00886974	0.00908546	0.00835523	0.0114587	0.00700109	0.00727008	0.0209364	0.00732038
Ferrovibrio	0.0132865	0.0173428	0.0139626	0.00868508	0.0148267	0.0241458	0.0179808	0.0150698	0.0137048	0.0118039	0.0106252	0.0031463	0.00633553	0.00908546	0.00371343	0.0143234	0.00875136	0.00727008	0.0130852	0.0118956
Sphingopyxis	0.0132865	0.0101166	0.0139626	0.0108563	0.0169448	0.0452735	0.0179808	0.0241116	0.00783131	0.00885295	0.0106252	0.0115364	0.0164724	0.00726837	0.0111403	0.0343761	0.0280043	0.0163577	0.0287875	0.0301966
Parasegetibacter	0.012505	0.0173428	0	0.00868508	0.00423621	0.0301823	0.0179808	0.0180837	0.0156626	0.0177059	0.00826407	0.0125852	0.0101368	0.0127196	0.0148537	0.0229174	0.0253789	0.0327154	0.0183193	0.0292815
Methylobacterium	0.012505	0.00578093	0	0.0130276	0.0105905	0.0150912	0.00449519	0.0180837	0	0.00590197	0.00354175	0.0031463	0.00633553	0.019988	0.00742687	0.00286467	0.00350054	0.0090876	0.0157023	0.00823542
Coxiella	0.012505	0.00289047	0.00698129	0.0151989	0.00635432	0.0120729	0.00749198	0.00904186	0.00587349	0.00590197	0.00826407	0.00839014	0.00253421	0.0181709	0.00649851	0.00572935	0.00700109	0.00727008	0.00261705	0.00640533
Catellatospora	0.0117234	0.0130071	0.0209439	0.0108563	0.00423621	0.00301823	0.00899038	0.00904186	0.00587349	0.00885295	0.00472233	0.00943891	0.0126711	0.00726837	0.0111403	0.00572935	0.00700109	0.00363504	0.0104682	0.0128107
Anaeromyxobacter	0.0117234	0.00722616	0.00698129	0.0108563	0.00211811	0.00603646	0.0104888	0.0180837	0.00391566	0.00885295	0.00118058	0.0031463	0.00886974	0.00726837	0.00464179	0.00286467	0.00612595	0.00545256	0.00785114	0.00549028
Oligoflexus	0.0117234	0.0086714	0.0209439	0.0130276	0.0105905	0.0150912	0.0164824	0.0120558	0.00587349	0.00885295	0.00944465	0.0125852	0.00633553	0.0145367	0.0167105	0.0114587	0.0113768	0.0109051	0.0104682	0.0164708
Virgisporangium	0.0109419	0.00722616	0.00698129	0.00651381	0.00211811	0.00603646	0.00299679	0.00904186	0.00391566	0.00590197	0.00590291	0.00419507	0.00886974	0.00908546	0.00557015	0.00572935	0.00262541	0.00363504	0.00785114	0.00274514
Thauera	0.0109419	0.0043357	0.00698129	0.0130276	0.0105905	0	0.00449519	0.00904186	0.00391566	0.00885295	0.00236116	0.00629261	0.00506842	0.00363418	0.00371343	0	0.00175027	0.00727008	0	0.00457524
Pedosphaera	0.0109419	0.00289047	0.0279252	0.00651381	0.0169448	0.0120729	0.0104888	0.0210977	0.0156626	0.0118039	0.014167	0.013634	0.0152053	0.00545127	0.0102119	0.0143234	0.0105016	0.00363504	0.0130852	0.00732038
Blastococcus	0.0101603	0.00578093	0	0.0173702	0.00847242	0	0.00599359	0.00904186	0	0.00885295	0.00708349	0.00629261	0.00633553	0.00726837	0.00649851	0.017188	0.00875136	0.00181752	0.00785114	0.00732038
Emticicia	0.0101603	0.0115619	0.0279252	0.0108563	0.00211811	0.0271641	0.0164824	0.0120558	0.011747	0.0265589	0.0200699	0.027268	0.0202737	0.0363418	0.0510597	0.017188	0.0245038	0.0199927	0.0183193	0.0292815
Polaromonas	0.00937874	0.0115619	0.00698129	0.0130276	0.00847242	0.00603646	0.00599359	0	0.0156626	0	0.00590291	0.0031463	0.00380132	0	0.00464179	0.00286467	0.00787622	0.0199927	0.0130852	0.00732038
Alterococcus	0.00937874	0.0173428	0.0139626	0.0151989	0.00635432	0.00301823	0.0119872	0.00904186	0.00783131	0.0177059	0.0247922	0.0220241	0.0101368	0.0145367	0.0176388	0.00859402	0.0140022	0.0127226	0.0130852	0.0183009
Roseomonas	0.00859718	0.0043357	0.0139626	0.00651381	0.00635432	0	0.0104888	0.00904186	0.00587349	0.0118039	0.00826407	0.00629261	0.011404	0.0145367	0.00557015	0.017188	0.00700109	0.0145402	0.0104682	0.0100655
Caenimonas	0.00859718	0.00144523	0.048869	0	0.00423621	0.00905469	0.00899038	0.0210977	0.00195783	0.0147549	0.00236116	0	0.00886974	0.00545127	0.00557015	0.00859402	0.00875136	0.0181752	0.00785114	0.0109806
Roseimicrobium	0.00859718	0.0086714	0	0.0151989	0.0105905	0.0332005	0.0209776	0.0210977	0.00391566	0.0147549	0.0153476	0.00734137	0.0329448	0.00726837	0.00835523	0.0286467	0.0175027	0.0199927	0.0235534	0.0210461
Candidatus_Chloroploca	0.00781561	0.0115619	0.0139626	0.00868508	0.00847242	0.00603646	0.00299679	0.00904186	0.00195783	0	0.00472233	0.00419507	0.00506842	0.00726837	0.00835523	0.00572935	0.00262541	0.00363504	0.00261705	0.00274514
Prosthecobacter	0.00781561	0.0086714	0.00698129	0.0108563	0.00423621	0.0211276	0.0209776	0.0180837	0.011747	0.0354118	0.0129864	0.0146827	0.00633553	0.00726837	0.0111403	0.0143234	0.00350054	0.00545256	0.00261705	0.0164708
Verrucomicrobium	0.00781561	0.0043357	0.0139626	0.0108563	0.0148267	0.0301823	0.0344631	0.0452093	0.0156626	0.0206569	0.0106252	0.0125852	0.0202737	0.0145367	0.0120687	0.0429701	0.0227535	0.0436205	0.0392557	0.0283665
Rhodococcus	0.00703405	0.0101166	0.0139626	0.00434254	0.00635432	0.00603646	0.00899038	0.00602791	0.00587349	0.00590197	0.00944465	0.00419507	0.00760264	0.0109025	0.0102119	0.00572935	0.00962649	0.00727008	0.0130852	0.00457524
Kribbella	0.00703405	0.0043357	0.00698129	0.00651381	0.00211811	0.00603646	0.00749198	0.00301395	0.00391566	0.00295098	0.00118058	0.00524384	0.00253421	0.00545127	0.00464179	0.00286467	0.00612595	0	0.00523409	0.00549028
Brevundimonas	0.00703405	0.0043357	0	0.00217127	0	0.0120729	0.0104888	0.00301395	0.00587349	0.00295098	0.00354175	0.0031463	0.00126711	0.00181709	0.00557015	0.00286467	0.00525081	0.00363504	0.00785114	0.00274514
Ochrobactrum	0.00703405	0.0101166	0.0209439	0.023884	0.0169448	0.0875287	0.0449519	0.0210977	0.0411144	0.0206569	0.00590291	0.00209754	0.00126711	0.0109025	0.00557015	0.0429701	0.0253789	0.0345329	0.0183193	0.0448373
Novosphingobium	0.00703405	0.0115619	0.00698129	0.00434254	0.0105905	0.00905469	0.0164824	0.00301395	0.0156626	0.0177059	0.00944465	0.00419507	0.00380132	0.00908546	0.00835523	0.017188	0.0148773	0.0127226	0.0104682	0.0146408
Ideonella	0.00703405	0.0173428	0.00698129	0.0173702	0.0148267	0.00301823	0.00449519	0.00904186	0.011747	0.00590197	0.00472233	0.00734137	0.00886974	0.00363418	0.00742687	0.0229174	0.00700109	0.0090876	0.0104682	0.0118956
Aciditerrimonas	0.00625249	0.0043357	0	0.00434254	0.00847242	0.00905469	0.00299679	0.00301395	0.00587349	0.00295098	0.00236116	0.00419507	0	0.00545127	0.00371343	0.00286467	0.00700109	0.00181752	0.00785114	0.00274514
Nocardia	0.00625249	0.00289047	0.00698129	0.0108563	0.00635432	0.0150912	0.0119872	0.00904186	0.00391566	0.00295098	0.00236116	0.00839014	0.00633553	0.00908546	0.00464179	0.0114587	0.00700109	0.00727008	0.0209364	0.00549028
Rubrivirga	0.00625249	0.00144523	0	0	0.00423621	0	0.0014984	0	0.00195783	0.00590197	0.00118058	0.00209754	0.00126711	0	0.00278508	0.00286467	0.00437568	0.00181752	0.00523409	0.00366019
Filimonas	0.00625249	0.0101166	0.00698129	0.0108563	0.00423621	0.0211276	0.0269711	0.0241116	0.0195783	0.0265589	0.00236116	0.00734137	0.00506842	0.00545127	0.00742687	0.00572935	0.0105016	0.0109051	0.00523409	0.0137257
Phaeodactylibacter	0.00625249	0.00722616	0	0.00651381	0.00635432	0.0120729	0.0104888	0.0120558	0.00391566	0.00295098	0.00354175	0.00524384	0.00506842	0.00908546	0.00371343	0.00859402	0.00525081	0.00181752	0.00523409	0.00457524
Simkania	0.00625249	0.00578093	0.00698129	0.0173702	0	0.0120729	0.00449519	0	0.00978914	0.00590197	0.0472233	0.0188778	0.0304105	0.0290735	0.025994	0.017188	0.00962649	0.0145402	0.0130852	0.00732038
Paucisalibacillus	0.00625249	0.00144523	0	0	0.00211811	0.00301823	0.0014984	0	0	0	0	0	0	0.00363418	0.00464179	0.00572935	0.00175027	0.00181752	0	0.00183009
Brevifollis	0.00625249	0.0043357	0.00698129	0.0108563	0.00635432	0.00301823	0.00899038	0.0120558	0.00587349	0.00590197	0.00590291	0.00419507	0.00253421	0.00181709	0.00835523	0.0143234	0.0262541	0.0163577	0.0130852	0.0155558
Catelliglobosispora	0.00547093	0.0043357	0	0.00434254	0.00211811	0	0.0014984	0.00904186	0.00391566	0.00590197	0.00590291	0.00524384	0.00760264	0.0127196	0.00649851	0.00572935	0.00175027	0.00181752	0.00523409	0.00183009
Nonomuraea	0.00547093	0.00722616	0	0.00651381	0.00211811	0.00301823	0.0014984	0.00602791	0.00195783	0	0.00236116	0.00419507	0.00633553	0.00363418	0.00464179	0	0.00525081	0.00545256	0.00261705	0.00640533
Euzebya	0.00547093	0.00578093	0	0.00217127	0.00211811	0.00905469	0.00449519	0.00301395	0.00195783	0	0	0.00419507	0.00126711	0.00181709	0.00185672	0	0.00262541	0.00181752	0	0.00183009
Hymenobacter	0.00547093	0.00722616	0	0.0108563	0	0.00603646	0.00899038	0.00904186	0.00783131	0.00885295	0.00354175	0.00104877	0.00380132	0.00545127	0.00278508	0.0114587	0.00875136	0.00181752	0.0157023	0.00549028
Phyllobacterium	0.00547093	0.00722616	0.00698129	0.00217127	0.00635432	0.0271641	0.0389583	0.0241116	0.0215361	0.0295098	0.00118058	0.00524384	0.011404	0.00545127	0.00371343	0	0.00262541	0	0.0157023	0.00823542
Vulgatibacter	0.00547093	0.00144523	0	0	0.00423621	0	0.00299679	0.00904186	0.00195783	0.00295098	0.00590291	0.00104877	0	0.00545127	0.00185672	0.00286467	0.00350054	0.00545256	0.0130852	0.000915047
Simiduia	0.00547093	0.00722616	0	0.00434254	0.00211811	0.00603646	0.00599359	0.0150698	0.00783131	0.0118039	0.00354175	0.00419507	0.00506842	0.00363418	0.00649851	0.017188	0.00700109	0.00727008	0.0104682	0.00274514
Thermomonas	0.00547093	0.00289047	0	0.00217127	0.00211811	0.00905469	0.00299679	0.00602791	0.00783131	0.00885295	0.00354175	0.00524384	0.00380132	0.00908546	0.00278508	0.00572935	0.00175027	0.00545256	0.00523409	0.00640533
Cellulosimicrobium	0.00468937	0.0043357	0.00698129	0.00434254	0.0127086	0	0.00299679	0.00301395	0.00783131	0.00590197	0.00590291	0.00419507	0.00633553	0.00726837	0.00278508	0.00859402	0.00437568	0.0090876	0.00261705	0.00915047
Actinoplanes	0.00468937	0.00578093	0.00698129	0.00434254	0.00211811	0	0.00899038	0	0.00587349	0	0.00472233	0.00209754	0.00633553	0.00363418	0.000928359	0.00572935	0.00962649	0.0109051	0.0157023	0.0128107
Cytophaga	0.00468937	0.0043357	0	0.00217127	0	0.00603646	0.0014984	0.00301395	0.00195783	0	0	0.00524384	0	0.00363418	0.00185672	0	0.00350054	0.00727008	0.00785114	0.00640533
Moheibacter	0.00468937	0.00144523	0	0.00434254	0.00211811	0.00301823	0.0119872	0.00602791	0.00587349	0	0.00472233	0.00104877	0.00253421	0.00363418	0.00185672	0.017188	0.00875136	0.00727008	0.00785114	0.00732038
Candidatus_Protochlamydia	0.00468937	0.0043357	0.0139626	0	0.00211811	0.00301823	0.00749198	0.00602791	0.00195783	0.00590197	0	0.00629261	0.00253421	0.00726837	0.000928359	0.00286467	0.00437568	0.00727008	0.00261705	0.00183009
Schlesneria	0.00468937	0.00722616	0.0209439	0.00217127	0.00635432	0.00905469	0.00599359	0.0150698	0.00978914	0.0147549	0.0165281	0.00943891	0.00886974	0.0109025	0.0111403	0.00572935	0.0122519	0.00545256	0.0104682	0.00732038
Rhodoplanes	0.00468937	0.0043357	0.0139626	0.00651381	0.00847242	0.00905469	0.00449519	0.0241116	0.00587349	0.00885295	0.00236116	0.00209754	0.0126711	0.00545127	0.00649851	0.00286467	0.00612595	0.00181752	0	0.00549028
Agaricicola	0.00468937	0.0043357	0.0139626	0.00434254	0.00211811	0.00301823	0	0.00301395	0	0	0	0.0031463	0.00126711	0	0.00185672	0	0	0.00181752	0.00261705	0.00183009
Croceicoccus	0.00468937	0	0	0	0	0.00301823	0.0014984	0.00301395	0.00391566	0	0	0.00104877	0	0.00181709	0	0	0.000875136	0.00181752	0	0.000915047
CL500-29_marine_group	0.00390781	0.00289047	0	0	0.00211811	0.00603646	0.0014984	0.00301395	0.00391566	0	0.00354175	0.00209754	0.00506842	0.00181709	0.000928359	0	0.000875136	0.00181752	0	0.00640533
Pseudonocardia	0.00390781	0.00722616	0.00698129	0	0.00423621	0	0.0014984	0	0.00195783	0	0.00236116	0.0031463	0.00380132	0.00181709	0.00278508	0.00572935	0.00175027	0.00545256	0.00261705	0.00366019
Actinocorallia	0.00390781	0.00578093	0.00698129	0.00868508	0	0	0.0014984	0.00301395	0.00391566	0.00295098	0.00354175	0.00419507	0.00506842	0.00545127	0.00278508	0.00286467	0.00350054	0.0090876	0	0.00274514
Patulibacter	0.00390781	0.0086714	0.00698129	0	0.00423621	0.00603646	0.00299679	0.00301395	0.00195783	0	0.00708349	0.0031463	0.00380132	0.00545127	0.00649851	0.0143234	0.00175027	0.0090876	0.00523409	0.00274514
Leadbetterella	0.00390781	0.00289047	0	0	0.00211811	0.00603646	0.0134856	0	0.00391566	0.00885295	0.00236116	0.00734137	0.00633553	0.00545127	0.00185672	0.0229174	0.0183778	0.0181752	0.0104682	0.0146408
Segetibacter	0.00390781	0.0043357	0	0	0.00423621	0.00301823	0.00599359	0.00602791	0.00783131	0.00885295	0	0	0	0.00726837	0.00185672	0.00286467	0.00262541	0.00545256	0.00785114	0.00183009
Aureispira	0.00390781	0	0	0.00217127	0	0	0.00299679	0.00301395	0	0	0.00118058	0.00734137	0.00380132	0.00181709	0.00371343	0.00572935	0.00350054	0.00363504	0.00523409	0.00457524
Chloronema	0.00390781	0.00289047	0	0.00434254	0.0105905	0.00301823	0.00449519	0	0.011747	0	0.00118058	0.0031463	0.00506842	0.00181709	0.00278508	0.0114587	0.00350054	0.00363504	0.00261705	0.00457524
Shimazuella	0.00390781	0.0043357	0	0.00434254	0.00211811	0	0.0014984	0.00904186	0.00195783	0	0.00472233	0.00209754	0.00253421	0.00363418	0.00649851	0	0.00175027	0.00727008	0.0104682	0.00183009
Sporacetigenium	0.00390781	0	0.00698129	0	0.00211811	0.00301823	0.00299679	0	0.00195783	0.00295098	0	0.00104877	0.00126711	0	0.00278508	0	0.00175027	0.00545256	0	0
Tardiphaga	0.00390781	0	0	0.00434254	0.00211811	0.00603646	0.00449519	0.00301395	0.00195783	0.00295098	0.00472233	0.00524384	0.00253421	0.00726837	0.00185672	0.00859402	0.00525081	0.00181752	0	0.00183009
Defluviicoccus	0.00390781	0.0043357	0	0	0.00635432	0	0.00449519	0	0	0.00885295	0.00118058	0.00104877	0.00633553	0.00181709	0.000928359	0	0.000875136	0.00181752	0	0.00183009
Georgfuchsia	0.00390781	0	0.0279252	0.00217127	0.00211811	0.00603646	0	0.00602791	0	0	0.00354175	0	0.00506842	0.00363418	0.000928359	0.00859402	0.000875136	0.00363504	0	0.000915047
Geoalkalibacter	0.00390781	0.00289047	0	0.00217127	0.00847242	0	0.00299679	0	0.00391566	0	0.00236116	0	0	0	0.00278508	0.00286467	0.00175027	0.00181752	0.00261705	0.000915047
Legionella	0.00390781	0.00144523	0	0	0.00211811	0.00301823	0.00299679	0.00602791	0.00391566	0.00295098	0.00236116	0.0031463	0.00253421	0.00363418	0.000928359	0	0.00175027	0.00181752	0.00261705	0.00183009
Tahibacter	0.00390781	0.00578093	0.00698129	0.00868508	0.00635432	0.0120729	0.0134856	0.00602791	0.00391566	0.00590197	0.00472233	0.00419507	0.00253421	0.00363418	0.00649851	0.00286467	0.00875136	0.00727008	0.00523409	0.0100655
Leucobacter	0.00312625	0.00289047	0	0.00434254	0.00423621	0.00905469	0.00449519	0.00602791	0.00391566	0	0.00708349	0.00209754	0.00380132	0.00363418	0.00185672	0.0200527	0.013127	0.00727008	0.0104682	0.0265364
Promicromonospora	0.00312625	0.0043357	0	0.00217127	0.00423621	0.00301823	0.00449519	0.00301395	0	0.00295098	0.00236116	0	0.00126711	0	0.00278508	0	0.000875136	0	0.00261705	0.00183009
Larkinella	0.00312625	0.00144523	0.00698129	0.00217127	0.00211811	0.00603646	0.0134856	0.00602791	0.00391566	0.00590197	0.00472233	0.0031463	0.00126711	0.00545127	0.00185672	0.00286467	0.00525081	0.00545256	0.00523409	0.00366019
Truepera	0.00312625	0.00289047	0	0	0.00635432	0.0120729	0.0014984	0.00301395	0.00587349	0.00590197	0.00944465	0.0031463	0.0101368	0.00908546	0.00649851	0.00859402	0.00437568	0.00727008	0.00523409	0.00274514
Terribacillus	0.00312625	0.00144523	0	0.00217127	0	0	0	0	0	0	0.00118058	0.00104877	0	0	0.000928359	0	0.000875136	0	0	0
Clostridium_sensu_stricto_1	0.00312625	0.00144523	0.00698129	0.00217127	0.00211811	0.00301823	0.00599359	0.00301395	0	0.00590197	0.0106252	0.00524384	0.00253421	0.00545127	0.00557015	0.00286467	0.00175027	0.00181752	0.00785114	0.00549028
Phycisphaera	0.00312625	0	0	0.00217127	0	0.00301823	0.00749198	0	0.00783131	0.00295098	0.0106252	0.00629261	0.00380132	0.0109025	0.00557015	0.0114587	0.00875136	0.00545256	0	0.00823542
Bosea	0.00312625	0.0086714	0	0.00651381	0.00423621	0.00301823	0.00749198	0.00904186	0.00391566	0.0177059	0.00472233	0.00209754	0.00380132	0.00545127	0.00185672	0.0114587	0.00700109	0.00363504	0	0.00183009
Pelagibius	0.00312625	0.00289047	0	0	0.00211811	0.00301823	0	0	0.00195783	0	0	0	0	0	0	0	0.000875136	0.00181752	0.00261705	0.00274514
Candidatus_Odyssella	0.00312625	0.00722616	0.00698129	0.00217127	0.00423621	0	0.00299679	0.00301395	0	0	0.00590291	0.00209754	0.00253421	0.00363418	0.00278508	0	0.000875136	0.00181752	0	0.00366019
Xenophilus	0.00312625	0.00578093	0.0139626	0.00217127	0.00423621	0.00905469	0.00449519	0.00301395	0.00783131	0.00590197	0.00236116	0.00209754	0.00126711	0	0.00185672	0	0.00437568	0	0.00261705	0.000915047
Thiobacillus	0.00312625	0.00144523	0	0	0.00211811	0	0	0	0	0	0	0	0.00126711	0	0.000928359	0.00286467	0.00175027	0	0	0.000915047
Geobacter	0.00312625	0	0	0.00217127	0	0	0	0	0	0	0	0	0.00253421	0	0	0	0	0.00181752	0	0
Melittangium	0.00312625	0.00289047	0	0	0.00211811	0	0.00449519	0.00602791	0	0	0.00354175	0.00209754	0	0.00363418	0	0	0	0	0	0
Serratia	0.00312625	0.00144523	0.00698129	0.00651381	0.00635432	0.00603646	0	0.00602791	0	0	0.00354175	0.00629261	0.00760264	0.00726837	0.000928359	0	0.00350054	0.00545256	0	0.00549028
Rickettsiella	0.00312625	0.00722616	0	0.00434254	0.00635432	0.00301823	0.0014984	0.00301395	0.00391566	0	0	0	0.00126711	0.00181709	0.000928359	0	0	0	0	0.00183009
Koukoulia	0.00312625	0.00144523	0	0	0.00211811	0.00603646	0.0014984	0.00602791	0.00195783	0	0.00118058	0.00104877	0.00253421	0	0.00185672	0.0114587	0.0105016	0.0109051	0.00523409	0.0109806
Catenulispora	0.00234468	0	0	0	0.00211811	0.00301823	0.0014984	0	0	0	0	0	0.00126711	0	0	0	0.000875136	0	0	0
Corynebacterium_1	0.00234468	0.00144523	0	0	0	0.00301823	0	0	0.00195783	0	0	0	0.00126711	0.00181709	0	0	0	0	0	0.000915047
Glycomyces	0.00234468	0	0	0	0.00635432	0.00301823	0	0	0.00195783	0	0	0.00104877	0	0.00181709	0	0.00286467	0	0.00181752	0	0.00183009
Quadrisphaera	0.00234468	0.00144523	0	0.00217127	0	0	0	0	0	0	0.00236116	0.00209754	0	0.00726837	0.00278508	0	0.00350054	0	0	0.00183009
Lysinimonas	0.00234468	0.0043357	0	0.00434254	0.00847242	0.00603646	0.00899038	0.00301395	0.00391566	0.00590197	0.00708349	0.00524384	0.00253421	0.00363418	0.00649851	0.00286467	0.00700109	0.00363504	0.00261705	0.00366019
Armatimonas	0.00234468	0.0043357	0	0	0	0.00603646	0.00599359	0.00602791	0.00195783	0	0.00236116	0.00524384	0.00633553	0.00363418	0.00464179	0.00572935	0.00262541	0.00545256	0.00261705	0.00274514
Epilithonimonas	0.00234468	0	0	0.00217127	0	0.00301823	0.00299679	0.00602791	0	0	0	0	0	0	0.000928359	0	0.000875136	0	0	0.00183009
Sediminibacterium	0.00234468	0.00144523	0	0	0	0	0	0.00301395	0.00391566	0	0	0.00104877	0	0	0	0	0.00437568	0.00181752	0.00785114	0.00274514
Thermus	0.00234468	0.00144523	0	0	0.00211811	0.00301823	0.00299679	0.00301395	0	0	0.00354175	0.0031463	0.00380132	0.00363418	0.00464179	0.00286467	0.00525081	0.00363504	0.00261705	0.000915047
Brevibacillus	0.00234468	0	0	0.00217127	0	0	0	0	0	0	0	0.0031463	0.00126711	0	0.000928359	0.00286467	0	0	0	0
Bauldia	0.00234468	0.0086714	0.00698129	0.00217127	0.00635432	0	0.0014984	0	0.00391566	0.00295098	0.00354175	0.00734137	0.00886974	0	0.000928359	0.0143234	0	0.00363504	0.00261705	0.00732038
Porphyrobacter	0.00234468	0.00289047	0	0	0	0.00301823	0.00449519	0.00301395	0.00783131	0.0206569	0.00354175	0.00209754	0.00380132	0	0	0.00859402	0.00525081	0.00181752	0.00261705	0.00549028
Methylophilus	0.00234468	0.00144523	0	0.00434254	0	0	0.00449519	0	0.00587349	0.00590197	0	0.00209754	0.00253421	0	0.00185672	0.00572935	0.00175027	0.0181752	0.00785114	0.0109806
Vitreoscilla	0.00234468	0.00144523	0	0.00217127	0.00635432	0.00603646	0.0014984	0.00602791	0.00195783	0.00885295	0.00118058	0	0.00126711	0.00181709	0.00185672	0.0114587	0.0157524	0.0127226	0.0183193	0.020131
Aeromonas	0.00234468	0	0	0	0	0	0.0014984	0	0	0	0	0.00104877	0	0.00181709	0.000928359	0	0.000875136	0	0	0.000915047
Rhodanobacter	0.00234468	0	0.00698129	0.00434254	0.00847242	0	0	0	0	0	0	0.00104877	0.00126711	0	0	0	0.000875136	0	0	0
Turneriella	0.00234468	0.00289047	0	0.00217127	0.00423621	0.00603646	0.00449519	0.00602791	0.00978914	0	0.00236116	0.00839014	0.00506842	0.00726837	0.0102119	0.00572935	0.0122519	0.00545256	0.00261705	0.0100655
Sporichthya	0.00156312	0.00144523	0	0	0.00211811	0	0	0	0	0.00295098	0	0.00209754	0	0.00181709	0	0	0.00175027	0	0.00261705	0.00274514
Marisediminicola	0.00156312	0	0	0.00217127	0	0.00301823	0	0	0	0	0.00236116	0.00104877	0	0	0.000928359	0.00572935	0.00175027	0	0	0
Allokutzneria	0.00156312	0.00289047	0	0	0.00423621	0.00301823	0.00299679	0	0	0	0.00236116	0	0	0	0.00278508	0	0.00175027	0	0.00261705	0.00274514
Planotetraspora	0.00156312	0	0	0	0.00211811	0.00301823	0.0014984	0.00602791	0.00391566	0.00590197	0.00118058	0	0.00126711	0	0.000928359	0.00286467	0.00175027	0	0.00785114	0.00274514
Actinomadura	0.00156312	0.0043357	0.00698129	0.00217127	0	0	0	0.00301395	0	0	0	0.00104877	0.00126711	0	0.00185672	0	0.000875136	0	0	0.000915047
Nibribacter	0.00156312	0.00144523	0	0.00217127	0	0	0	0	0.00195783	0	0	0	0.00126711	0	0	0.00859402	0.000875136	0.00181752	0.00261705	0.00183009
Reichenbachiella	0.00156312	0.00144523	0	0	0.00211811	0.00603646	0.00299679	0.00602791	0.00391566	0.00295098	0	0	0.00126711	0.00181709	0.000928359	0	0.00350054	0.00363504	0	0.00183009
Owenweeksia	0.00156312	0.00144523	0.00698129	0.00651381	0.00211811	0.00301823	0.00299679	0.00602791	0.00195783	0.00295098	0.00354175	0.00419507	0.00253421	0.00545127	0.00464179	0	0.00175027	0	0.00523409	0.00457524
Niabella	0.00156312	0.00578093	0	0	0	0.00301823	0.00449519	0.00904186	0	0.00590197	0	0.00209754	0	0.00545127	0.000928359	0	0.000875136	0	0	0.00274514
Nitrolancea	0.00156312	0	0.00698129	0.00217127	0	0	0	0.00301395	0	0.00295098	0.00236116	0.00104877	0.00126711	0.00363418	0.000928359	0	0.000875136	0	0	0.00366019
Fictibacillus	0.00156312	0.00144523	0	0.00217127	0.00635432	0	0.0014984	0.00301395	0	0	0	0	0	0.00363418	0.00185672	0.00286467	0.00262541	0	0	0.00183009
Lentibacillus	0.00156312	0	0	0.00651381	0	0	0.00449519	0	0	0	0.00118058	0	0	0.00181709	0.000928359	0	0	0	0	0
Cohnella	0.00156312	0.00144523	0	0.00651381	0	0.00603646	0.0014984	0.00301395	0.00195783	0	0.00118058	0	0.00506842	0.00363418	0.00185672	0.00286467	0.00350054	0.00181752	0	0.00183009
Clostridium_sensu_stricto_12	0.00156312	0.00144523	0	0	0.00211811	0	0.0014984	0	0	0	0.00236116	0	0.00253421	0	0	0	0	0	0.00261705	0.00183009
Clostridium_sensu_stricto_8	0.00156312	0.00144523	0	0	0.00423621	0	0.0014984	0.00301395	0.00195783	0.00295098	0.00354175	0.0031463	0.00253421	0.00181709	0.00371343	0	0.000875136	0.00727008	0	0.000915047
Erysipelothrix	0.00156312	0.00144523	0.00698129	0.00217127	0.00423621	0.00301823	0	0.00301395	0.00391566	0.00590197	0.00118058	0.00104877	0.00253421	0.00181709	0.00464179	0.00572935	0.0210033	0.0199927	0.0104682	0.0173859
Algisphaera	0.00156312	0.00144523	0.00698129	0.00217127	0	0	0.0014984	0.00301395	0.00195783	0.00295098	0.00236116	0	0.00126711	0.00545127	0.00185672	0	0.00175027	0.00181752	0	0.00274514
Asticcacaulis	0.00156312	0.00289047	0	0	0	0.0120729	0.00299679	0.00602791	0.00391566	0.00590197	0	0.00104877	0.00126711	0.00181709	0.00371343	0	0.00350054	0.00727008	0.00785114	0.00183009
Vasilyevaea	0.00156312	0	0	0.00217127	0	0.00301823	0	0	0	0.00295098	0	0	0	0	0	0	0.000875136	0.00181752	0	0
Albimonas	0.00156312	0.00289047	0	0.00217127	0	0.00301823	0.00299679	0.00301395	0	0	0	0.00104877	0.00126711	0.00181709	0.00185672	0	0.000875136	0.00363504	0	0.000915047
Rickettsia	0.00156312	0	0	0.00217127	0	0.00301823	0	0	0	0	0	0	0.00126711	0.00181709	0.000928359	0.00286467	0.000875136	0	0	0.000915047
Sphingorhabdus	0.00156312	0.00144523	0	0	0	0	0.0014984	0	0	0	0.00118058	0	0	0.00181709	0	0	0	0	0	0.000915047
Candidatus_Glomeribacter	0.00156312	0.00144523	0	0.00217127	0	0.00301823	0.00299679	0	0	0.00590197	0.00118058	0.00209754	0.00126711	0.00181709	0.000928359	0.00572935	0.00350054	0	0.00261705	0.000915047
Algiphilus	0.00156312	0.00144523	0	0	0	0.00905469	0	0.00301395	0.00195783	0.00295098	0	0	0	0	0	0.00572935	0.000875136	0	0	0.00183009
Dokdonella	0.00156312	0	0	0.00217127	0	0.00301823	0.00749198	0.00602791	0.00391566	0.00885295	0.00354175	0.00104877	0.00126711	0.00181709	0.00185672	0.0114587	0.00175027	0	0	0.00366019
Spirochaeta_2	0.00156312	0	0	0	0.00211811	0.00603646	0.00449519	0	0	0	0.00236116	0.00209754	0.00253421	0.00363418	0.00371343	0	0.000875136	0.0090876	0	0.00457524
Pelagicoccus	0.00156312	0.00289047	0.00698129	0	0.00423621	0	0.0014984	0	0.00195783	0	0.00118058	0	0	0	0	0	0.00262541	0	0	0.000915047
Kibdelosporangium	0.000781561	0	0	0.00217127	0	0	0.00449519	0	0.00195783	0	0	0	0	0	0.000928359	0	0.000875136	0.00181752	0	0
Persicitalea	0.000781561	0	0	0	0	0.00301823	0.00299679	0	0.00195783	0.00295098	0	0	0	0	0.00185672	0.0143234	0.0148773	0.0090876	0.00261705	0.0155558
Rufibacter	0.000781561	0.00289047	0	0	0	0.00301823	0	0	0.00195783	0.00295098	0	0.00104877	0.00126711	0	0.000928359	0.00286467	0.00175027	0.00181752	0	0.000915047
Candidatus_Cardinium	0.000781561	0	0	0.00434254	0	0	0.0014984	0	0.00195783	0	0.00118058	0	0	0	0.000928359	0.00572935	0.00175027	0.00727008	0.00523409	0.00549028
Criblamydia	0.000781561	0	0	0	0	0.00301823	0.0014984	0	0	0.00295098	0	0.00104877	0	0	0.000928359	0	0.00262541	0	0	0.00183009
Neochlamydia	0.000781561	0	0	0.00217127	0	0	0.0014984	0	0	0	0.00236116	0	0	0	0	0	0.000875136	0	0	0.000915047
Oscillochloris	0.000781561	0	0	0	0.00211811	0	0	0	0	0	0.00236116	0.0031463	0.00253421	0.00181709	0.00278508	0	0.000875136	0.00363504	0.00523409	0.00183009
Oxalophagus	0.000781561	0	0	0.00217127	0	0	0	0	0	0.00295098	0.00236116	0.00209754	0.00126711	0.00181709	0.000928359	0.00572935	0.000875136	0	0	0.00274514
Domibacillus	0.000781561	0.00144523	0.00698129	0	0	0	0	0	0	0	0.00118058	0	0.00126711	0.00363418	0.000928359	0	0	0	0	0.000915047
Thermoactinomyces	0.000781561	0	0	0	0.00423621	0	0	0	0	0.00295098	0	0	0	0.00181709	0	0.00286467	0.000875136	0	0	0
Vagococcus	0.000781561	0.00144523	0	0	0	0.00603646	0.0014984	0	0.00195783	0.00590197	0	0	0	0.00181709	0.000928359	0.00572935	0.00612595	0.0090876	0.00523409	0.00549028
Clostridium_sensu_stricto_13	0.000781561	0.00144523	0	0.00217127	0.00211811	0	0	0	0	0	0.00118058	0	0.00380132	0	0	0	0	0.00181752	0.00261705	0.000915047
Romboutsia	0.000781561	0.00144523	0	0	0	0	0	0	0.00587349	0	0.00236116	0	0.00253421	0	0.00185672	0.00286467	0.00175027	0.00363504	0	0.00183009
Terrisporobacter	0.000781561	0.00289047	0	0	0	0	0.0014984	0	0	0	0.00236116	0.0031463	0.00126711	0.00363418	0.00185672	0.00286467	0.00262541	0.00363504	0	0.00274514
Turicibacter	0.000781561	0	0	0	0	0	0	0.00301395	0	0	0.00118058	0.00104877	0.00253421	0.00363418	0.00278508	0	0.00175027	0.00181752	0.00261705	0.000915047
Rhodomicrobium	0.000781561	0.00722616	0	0.00217127	0.00211811	0	0.00449519	0.00301395	0	0.0118039	0.00118058	0	0	0.00181709	0.00278508	0	0.000875136	0	0	0.000915047
Kaistia	0.000781561	0.00289047	0	0.00217127	0	0.00301823	0	0	0	0	0.00118058	0.00419507	0.00506842	0.00181709	0	0.00286467	0.00175027	0.00727008	0	0.00549028
Paracocccus	0.000781561	0	0	0	0.00211811	0.00603646	0.00299679	0.00602791	0	0	0.00118058	0.00104877	0.00253421	0.00363418	0.000928359	0.00286467	0	0.00181752	0.00261705	0.000915047
Rubellimicrobium	0.000781561	0.00144523	0.0139626	0.00217127	0.00211811	0	0	0.00904186	0.00391566	0.00295098	0.00118058	0.00104877	0	0	0.00371343	0	0	0.0145402	0.00785114	0.00823542
Candidatus_Captivus	0.000781561	0.00144523	0	0	0.00211811	0.00301823	0	0	0	0	0.00118058	0.00104877	0.00126711	0.00181709	0.000928359	0.00286467	0.000875136	0.00181752	0.00261705	0.000915047
Burkholderia	0.000781561	0	0	0	0	0	0.0014984	0	0.00195783	0.00295098	0.00118058	0.00104877	0.00126711	0	0.000928359	0	0	0	0	0.000915047
Inhella	0.000781561	0.00289047	0	0.00217127	0	0	0.0014984	0	0	0	0	0.00104877	0	0.00181709	0	0.00286467	0.00262541	0	0.00785114	0.00640533
Methylibium	0.000781561	0.00722616	0.00698129	0.00651381	0.00211811	0.00301823	0.00449519	0.0150698	0.00587349	0	0.00118058	0.00104877	0	0.00181709	0	0.00286467	0.000875136	0	0.00785114	0.00274514
Bacteriovorax	0.000781561	0	0	0	0.00211811	0.00301823	0.0014984	0.00301395	0	0.00295098	0	0	0.00253421	0	0	0.00286467	0.00175027	0.00181752	0.00523409	0.00274514
Myxococcus	0.000781561	0.00144523	0	0.00434254	0.00211811	0	0	0	0	0	0.00118058	0	0	0	0.000928359	0.00286467	0	0.00545256	0.00261705	0.000915047
Labilithrix	0.000781561	0	0	0	0.00211811	0	0.0014984	0	0	0	0	0	0	0.00181709	0.00185672	0.00286467	0	0	0	0.000915047
Candidatus_Koribacter	0	0.00144523	0	0.00434254	0.00211811	0	0	0	0.00391566	0	0.00236116	0.0031463	0.00380132	0	0.00278508	0.00286467	0.00175027	0	0.00261705	0
Hamadaea	0	0.00144523	0	0	0.00423621	0	0	0.00301395	0	0	0.00118058	0	0	0.00181709	0	0	0	0	0	0.000915047
Planomonospora	0	0.00289047	0	0.00217127	0.00423621	0	0	0	0	0	0	0	0	0.00181709	0	0	0	0.00181752	0	0.000915047
Sphaerisporangium	0	0	0	0	0.00423621	0	0.00299679	0	0	0	0	0.00209754	0	0	0	0.00286467	0	0.00181752	0	0
Spirosoma	0	0.00289047	0	0	0	0	0	0	0	0	0	0.00209754	0	0	0.000928359	0.0114587	0.00262541	0	0	0
Arcticibacter	0	0.00144523	0	0.0108563	0.00423621	0.00905469	0.00599359	0.00301395	0.00391566	0.00885295	0	0.00524384	0.00253421	0.0109025	0.00464179	0.00572935	0.00350054	0.00545256	0	0.00274514
Mucilaginibacter	0	0	0	0	0	0	0	0	0.00195783	0	0	0	0	0	0	0.00286467	0.00175027	0.00181752	0.00261705	0.000915047
Urania-1B-19_marine_sediment_group	0	0.00289047	0.00698129	0.00868508	0.00211811	0.00301823	0.0014984	0.00301395	0.00195783	0	0.00354175	0.00943891	0.00380132	0	0.00649851	0	0.000875136	0.00545256	0	0.00457524
Roseimaritima	0	0.00144523	0.00698129	0.00217127	0	0.00301823	0	0.00301395	0	0	0	0	0.00253421	0	0	0	0	0	0.00261705	0.000915047
Shinella	0	0.00289047	0	0	0	0	0.00299679	0.00301395	0.00195783	0	0	0.00104877	0	0.00181709	0.000928359	0	0.00262541	0.00363504	0.00523409	0.000915047
Labrys	0	0	0.00698129	0	0.00423621	0	0	0	0	0	0	0.00209754	0	0	0	0	0	0.00181752	0	0.000915047
Amaricoccus	0	0.0043357	0	0	0	0	0	0.00301395	0	0	0.00118058	0	0	0	0.000928359	0.00286467	0.00175027	0	0	0
Sphingosinicella	0	0.0043357	0	0	0	0.00301823	0.0014984	0	0.00195783	0.00295098	0.00118058	0.00104877	0	0	0.00185672	0	0.000875136	0	0	0.00183009
Lautropia	0	0	0	0	0	0	0	0.00301395	0	0.00295098	0.00354175	0.00524384	0.00126711	0	0.000928359	0	0	0	0	0.000915047
Aquabacterium	0	0	0	0	0.00211811	0	0.0014984	0.00301395	0.00195783	0.00590197	0	0.00104877	0.00126711	0	0	0	0	0.00545256	0.00261705	0.000915047
Uliginosibacterium	0	0	0	0	0.00211811	0.00603646	0.00299679	0	0.00391566	0	0	0	0	0.00181709	0	0.00572935	0	0.00181752	0	0.000915047
Rheinheimera	0	0.00144523	0	0	0	0	0	0.00301395	0.00195783	0.00295098	0	0	0	0	0.000928359	0.00859402	0.00525081	0.00181752	0	0.00183009
Methylocaldum	0	0	0.00698129	0	0	0	0	0	0	0	0.00118058	0	0.00126711	0	0.000928359	0.00572935	0	0	0.00261705	0
Chiayiivirga	0	0.00144523	0	0	0.00211811	0.00301823	0.00299679	0.00602791	0.00587349	0.00590197	0.00118058	0.00104877	0	0.00181709	0.000928359	0	0.00175027	0.00181752	0	0.00183009
