# Supplementary material for: Comparison of bacterial and archaeal communities in two fertilizer doses and soil compartments under continuous cultivation system of garlic
Source: PLoS One. 2021 May 14;16(5):e0250571. doi: 10.1371/journal.pone.0250571 (PMC8121308; doi:10.1371/journal.pone.0250571)
Supplement: S2 File — (XLSX) [file pone.0250571.s007.xlsx]

## Sheet: Sheet1
#OTU ID	HO	HO	HO	HO	HO	HR	HR	HR	HR	HR	LO	LO	LO	LO	LO	LR	LR	LR	LR	LR
Archaea|Thaumarchaeota|Soil_Crenarchaeotic_Group(SCG)|Unknown_Order|Unknown_Family|Candidatus_Nitrososphaera	0.00792503	0.00575203	0.00830774	0.00705663	0.00567652	0.00537245	0.00638317	0.00560596	0.00749848	0.00625609	0.0060918	0.00661772	0.00745058	0.00703214	0.007464	0.00544288	0.00634473	0.00736096	0.00800817	0.00686285
Bacteria|Acidobacteria|Acidobacteria|Acidobacteriales|Acidobacteriaceae_(Subgroup_1)|Candidatus_Koribacter	0	1.44523e-05	0	4.34254e-05	2.11811e-05	0	0	0	3.91566e-05	0	2.36116e-05	3.1463e-05	3.80132e-05	0	2.78508e-05	2.86467e-05	1.75027e-05	0	2.61705e-05	0
Bacteria|Acidobacteria|Acidobacteria|Subgroup_3|Unknown_Family|Candidatus_Solibacter	0.00105511	0.0012718	0.000907568	0.000890221	0.00116496	0.000845104	0.00110881	0.00138642	0.00139006	0.00100333	0.00129864	0.00137389	0.00129245	0.00154453	0.00155036	0.00180474	0.00133896	0.00114504	0.00164874	0.00145492
Bacteria|Actinobacteria|Acidimicrobiia|Acidimicrobiales|Acidimicrobiaceae|Illumatobacter	0.000531462	0.00043357	0.000279252	0.000455967	0.000360078	0.000271641	0.000389583	0.000331535	0.000528614	0.000413138	0.000578485	0.000440482	0.000405474	0.000526957	0.000482746	0.000343761	0.000446319	0.000472555	0.000392557	0.000603931
Bacteria|Actinobacteria|Acidimicrobiia|Acidimicrobiales|Acidimicrobiales_Incertae_Sedis|Aciditerrimonas	6.25249e-05	4.3357e-05	0	4.34254e-05	8.47242e-05	9.05469e-05	2.99679e-05	3.01395e-05	5.87349e-05	2.95098e-05	2.36116e-05	4.19507e-05	0	5.45127e-05	3.71343e-05	2.86467e-05	7.00109e-05	1.81752e-05	7.85114e-05	2.74514e-05
Bacteria|Actinobacteria|Acidimicrobiia|Acidimicrobiales|Iamiaceae|Iamia	0.000992583	0.00105502	0.000977381	0.000868508	0.000656613	0.000935651	0.000629327	0.000964465	0.000528614	0.000737746	0.000590291	0.000744625	0.000658895	0.000944888	0.000826239	0.000773462	0.00084013	0.000799709	0.000497239	0.000677135
Bacteria|Actinobacteria|Actinobacteria|Catenulisporales|Catenulisporaceae|Catenulispora	2.34468e-05	0	0	0	2.11811e-05	3.01823e-05	1.4984e-05	0	0	0	0	0	1.26711e-05	0	0	0	8.75136e-06	0	0	0
Bacteria|Actinobacteria|Actinobacteria|Corynebacteriales|Corynebacteriaceae|Corynebacterium_1	2.34468e-05	1.44523e-05	0	0	0	3.01823e-05	0	0	1.95783e-05	0	0	0	1.26711e-05	1.81709e-05	0	0	0	0	0	9.15047e-06
Bacteria|Actinobacteria|Actinobacteria|Corynebacteriales|Mycobacteriaceae|Mycobacterium	0.000140681	0.000158976	0.000558503	0.000173702	0.000232992	0.000211276	8.99038e-05	6.02791e-05	9.78914e-05	0.000118039	0.000118058	0.000178291	0.000190066	0.000181709	0.000102119	2.86467e-05	0.000183778	0.000145402	0.000209364	0.000137257
Bacteria|Actinobacteria|Actinobacteria|Corynebacteriales|Nocardiaceae|Nocardia	6.25249e-05	2.89047e-05	6.98129e-05	0.000108563	6.35432e-05	0.000150912	0.000119872	9.04186e-05	3.91566e-05	2.95098e-05	2.36116e-05	8.39014e-05	6.33553e-05	9.08546e-05	4.64179e-05	0.000114587	7.00109e-05	7.27008e-05	0.000209364	5.49028e-05
Bacteria|Actinobacteria|Actinobacteria|Corynebacteriales|Nocardiaceae|Rhodococcus	7.03405e-05	0.000101166	0.000139626	4.34254e-05	6.35432e-05	6.03646e-05	8.99038e-05	6.02791e-05	5.87349e-05	5.90197e-05	9.44465e-05	4.19507e-05	7.60264e-05	0.000109025	0.000102119	5.72935e-05	9.62649e-05	7.27008e-05	0.000130852	4.57524e-05
Bacteria|Actinobacteria|Actinobacteria|Frankiales|Geodermatophilaceae|Blastococcus	0.000101603	5.78093e-05	0	0.000173702	8.47242e-05	0	5.99359e-05	9.04186e-05	0	8.85295e-05	7.08349e-05	6.29261e-05	6.33553e-05	7.26837e-05	6.49851e-05	0.00017188	8.75136e-05	1.81752e-05	7.85114e-05	7.32038e-05
Bacteria|Actinobacteria|Actinobacteria|Frankiales|Sporichthyaceae|Sporichthya	1.56312e-05	1.44523e-05	0	0	2.11811e-05	0	0	0	0	2.95098e-05	0	2.09754e-05	0	1.81709e-05	0	0	1.75027e-05	0	2.61705e-05	2.74514e-05
Bacteria|Actinobacteria|Actinobacteria|Glycomycetales|Glycomycetaceae|Glycomyces	2.34468e-05	0	0	0	6.35432e-05	3.01823e-05	0	0	1.95783e-05	0	0	1.04877e-05	0	1.81709e-05	0	2.86467e-05	0	1.81752e-05	0	1.83009e-05
Bacteria|Actinobacteria|Actinobacteria|Micrococcales|Microbacteriaceae|Agromyces	0.000429859	0.000303499	0.000558503	0.00032569	0.000317716	0.000332005	0.000269711	0.000210977	0.000215361	0.000413138	0.000212505	0.000209754	0.000164724	0.000145367	0.000269224	0.000572935	0.000262541	0.000527081	0.000261705	0.000475824
Bacteria|Actinobacteria|Actinobacteria|Micrococcales|Microbacteriaceae|Leucobacter	3.12625e-05	2.89047e-05	0	4.34254e-05	4.23621e-05	9.05469e-05	4.49519e-05	6.02791e-05	3.91566e-05	0	7.08349e-05	2.09754e-05	3.80132e-05	3.63418e-05	1.85672e-05	0.000200527	0.00013127	7.27008e-05	0.000104682	0.000265364
Bacteria|Actinobacteria|Actinobacteria|Micrococcales|Microbacteriaceae|Lysinimonas	2.34468e-05	4.3357e-05	0	4.34254e-05	8.47242e-05	6.03646e-05	8.99038e-05	3.01395e-05	3.91566e-05	5.90197e-05	7.08349e-05	5.24384e-05	2.53421e-05	3.63418e-05	6.49851e-05	2.86467e-05	7.00109e-05	3.63504e-05	2.61705e-05	3.66019e-05
Bacteria|Actinobacteria|Actinobacteria|Micrococcales|Microbacteriaceae|Marisediminicola	1.56312e-05	0	0	2.17127e-05	0	3.01823e-05	0	0	0	0	2.36116e-05	1.04877e-05	0	0	9.28359e-06	5.72935e-05	1.75027e-05	0	0	0
Bacteria|Actinobacteria|Actinobacteria|Micrococcales|Micrococcaceae|Arthrobacter	0.000859718	0.000491379	0.00104719	0.000586243	0.00099551	0.000513099	0.000689262	0.000572651	0.000509035	0.000767256	0.000602097	0.000419507	0.000620882	0.000672324	0.000454896	0.000802108	0.000568838	0.000563431	0.000497239	0.000594781
Bacteria|Actinobacteria|Actinobacteria|Micrococcales|Promicromonosporaceae|Cellulosimicrobium	4.68937e-05	4.3357e-05	6.98129e-05	4.34254e-05	0.000127086	0	2.99679e-05	3.01395e-05	7.83131e-05	5.90197e-05	5.90291e-05	4.19507e-05	6.33553e-05	7.26837e-05	2.78508e-05	8.59402e-05	4.37568e-05	9.0876e-05	2.61705e-05	9.15047e-05
Bacteria|Actinobacteria|Actinobacteria|Micrococcales|Promicromonosporaceae|Promicromonospora	3.12625e-05	4.3357e-05	0	2.17127e-05	4.23621e-05	3.01823e-05	4.49519e-05	3.01395e-05	0	2.95098e-05	2.36116e-05	0	1.26711e-05	0	2.78508e-05	0	8.75136e-06	0	2.61705e-05	1.83009e-05
Bacteria|Actinobacteria|Actinobacteria|Micromonosporales|Micromonosporaceae|Actinoplanes	4.68937e-05	5.78093e-05	6.98129e-05	4.34254e-05	2.11811e-05	0	8.99038e-05	0	5.87349e-05	0	4.72233e-05	2.09754e-05	6.33553e-05	3.63418e-05	9.28359e-06	5.72935e-05	9.62649e-05	0.000109051	0.000157023	0.000128107
Bacteria|Actinobacteria|Actinobacteria|Micromonosporales|Micromonosporaceae|Catellatospora	0.000117234	0.000130071	0.000209439	0.000108563	4.23621e-05	3.01823e-05	8.99038e-05	9.04186e-05	5.87349e-05	8.85295e-05	4.72233e-05	9.43891e-05	0.000126711	7.26837e-05	0.000111403	5.72935e-05	7.00109e-05	3.63504e-05	0.000104682	0.000128107
Bacteria|Actinobacteria|Actinobacteria|Micromonosporales|Micromonosporaceae|Catelliglobosispora	5.47093e-05	4.3357e-05	0	4.34254e-05	2.11811e-05	0	1.4984e-05	9.04186e-05	3.91566e-05	5.90197e-05	5.90291e-05	5.24384e-05	7.60264e-05	0.000127196	6.49851e-05	5.72935e-05	1.75027e-05	1.81752e-05	5.23409e-05	1.83009e-05
Bacteria|Actinobacteria|Actinobacteria|Micromonosporales|Micromonosporaceae|Dactylosporangium	0.000132865	0.000260142	0	0.000108563	6.35432e-05	0.000181094	2.99679e-05	0.000120558	0.000137048	5.90197e-05	0.000188893	0.000178291	0.000139382	3.63418e-05	8.35523e-05	0.000114587	7.87622e-05	0.000163577	7.85114e-05	8.23542e-05
Bacteria|Actinobacteria|Actinobacteria|Micromonosporales|Micromonosporaceae|Hamadaea	0	1.44523e-05	0	0	4.23621e-05	0	0	3.01395e-05	0	0	1.18058e-05	0	0	1.81709e-05	0	0	0	0	0	9.15047e-06
Bacteria|Actinobacteria|Actinobacteria|Micromonosporales|Micromonosporaceae|Luedemannella	0.000273546	0.000332404	0.000139626	0.00056453	0.000360078	0.000241458	0.000119872	0.000301395	0.000234939	0.000177059	0.000200699	0.000251704	0.000253421	0.000417931	0.000204239	0.000229174	0.000140022	0.000181752	0.000314046	0.000219611
Bacteria|Actinobacteria|Actinobacteria|Micromonosporales|Micromonosporaceae|Rhizocola	0.000132865	0.000130071	0	8.68508e-05	0.000275354	3.01823e-05	5.99359e-05	9.04186e-05	0.000254518	0.000147549	7.08349e-05	0.000157315	8.86974e-05	9.08546e-05	8.35523e-05	0.000114587	7.00109e-05	7.27008e-05	0.000209364	7.32038e-05
Bacteria|Actinobacteria|Actinobacteria|Micromonosporales|Micromonosporaceae|Virgisporangium	0.000109419	7.22616e-05	6.98129e-05	6.51381e-05	2.11811e-05	6.03646e-05	2.99679e-05	9.04186e-05	3.91566e-05	5.90197e-05	5.90291e-05	4.19507e-05	8.86974e-05	9.08546e-05	5.57015e-05	5.72935e-05	2.62541e-05	3.63504e-05	7.85114e-05	2.74514e-05
Bacteria|Actinobacteria|Actinobacteria|Propionibacteriales|Nocardioidaceae|Aeromicrobium	0.00064088	0.000303499	0.000907568	0.000694806	0.000656613	0.000513099	0.000524439	0.00066307	0.000939758	0.000973825	0.000625708	0.000639748	0.000494171	0.000617811	0.000501314	0.000973989	0.000682606	0.000636132	0.000392557	0.000677135
Bacteria|Actinobacteria|Actinobacteria|Propionibacteriales|Nocardioidaceae|Kribbella	7.03405e-05	4.3357e-05	6.98129e-05	6.51381e-05	2.11811e-05	6.03646e-05	7.49198e-05	3.01395e-05	3.91566e-05	2.95098e-05	1.18058e-05	5.24384e-05	2.53421e-05	5.45127e-05	4.64179e-05	2.86467e-05	6.12595e-05	0	5.23409e-05	5.49028e-05
Bacteria|Actinobacteria|Actinobacteria|Propionibacteriales|Nocardioidaceae|Marmoricola	0.000187575	0.000390213	0.000209439	6.51381e-05	0.000148267	0.000241458	0.000164824	0.000361675	0.00011747	0.000383628	0.000106252	0.000125852	0.000101368	0.000109025	0.00012997	0.000114587	9.62649e-05	0.000127226	7.85114e-05	0.000137257
Bacteria|Actinobacteria|Actinobacteria|Propionibacteriales|Nocardioidaceae|Nocardioides	0.00019539	0.000390213	0.000279252	0.000347403	0.000169448	0.000301823	0.000374599	0.000210977	0.000274096	0.000177059	0.000200699	0.000167803	0.000418145	0.000236222	0.000194955	0.000257821	0.000210033	0.000218103	0.000444898	0.000274514
Bacteria|Actinobacteria|Actinobacteria|Pseudonocardiales|Pseudonocardiaceae|Allokutzneria	1.56312e-05	2.89047e-05	0	0	4.23621e-05	3.01823e-05	2.99679e-05	0	0	0	2.36116e-05	0	0	0	2.78508e-05	0	1.75027e-05	0	2.61705e-05	2.74514e-05
Bacteria|Actinobacteria|Actinobacteria|Pseudonocardiales|Pseudonocardiaceae|Kibdelosporangium	7.81561e-06	0	0	2.17127e-05	0	0	4.49519e-05	0	1.95783e-05	0	0	0	0	0	9.28359e-06	0	8.75136e-06	1.81752e-05	0	0
Bacteria|Actinobacteria|Actinobacteria|Pseudonocardiales|Pseudonocardiaceae|Pseudonocardia	3.90781e-05	7.22616e-05	6.98129e-05	0	4.23621e-05	0	1.4984e-05	0	1.95783e-05	0	2.36116e-05	3.1463e-05	3.80132e-05	1.81709e-05	2.78508e-05	5.72935e-05	1.75027e-05	5.45256e-05	2.61705e-05	3.66019e-05
Bacteria|Actinobacteria|Actinobacteria|Streptomycetales|Streptomycetaceae|Streptomyces	0.00118797	0.00137297	0.000907568	0.000977071	0.00099551	0.00111675	0.000929006	0.00111516	0.00068524	0.000767256	0.000495844	0.000545359	0.000696908	0.000526957	0.000714836	0.00169016	0.00119894	0.00112686	0.00136086	0.00111636
Bacteria|Actinobacteria|Actinobacteria|Streptosporangiales|Streptosporangiaceae|Nonomuraea	5.47093e-05	7.22616e-05	0	6.51381e-05	2.11811e-05	3.01823e-05	1.4984e-05	6.02791e-05	1.95783e-05	0	2.36116e-05	4.19507e-05	6.33553e-05	3.63418e-05	4.64179e-05	0	5.25081e-05	5.45256e-05	2.61705e-05	6.40533e-05
Bacteria|Actinobacteria|Actinobacteria|Streptosporangiales|Streptosporangiaceae|Planomonospora	0	2.89047e-05	0	2.17127e-05	4.23621e-05	0	0	0	0	0	0	0	0	1.81709e-05	0	0	0	1.81752e-05	0	9.15047e-06
Bacteria|Actinobacteria|Actinobacteria|Streptosporangiales|Streptosporangiaceae|Planotetraspora	1.56312e-05	0	0	0	2.11811e-05	3.01823e-05	1.4984e-05	6.02791e-05	3.91566e-05	5.90197e-05	1.18058e-05	0	1.26711e-05	0	9.28359e-06	2.86467e-05	1.75027e-05	0	7.85114e-05	2.74514e-05
Bacteria|Actinobacteria|Actinobacteria|Streptosporangiales|Streptosporangiaceae|Sphaerisporangium	0	0	0	0	4.23621e-05	0	2.99679e-05	0	0	0	0	2.09754e-05	0	0	0	2.86467e-05	0	1.81752e-05	0	0
Bacteria|Actinobacteria|Actinobacteria|Streptosporangiales|Thermomonosporaceae|Actinocorallia	3.90781e-05	5.78093e-05	6.98129e-05	8.68508e-05	0	0	1.4984e-05	3.01395e-05	3.91566e-05	2.95098e-05	3.54175e-05	4.19507e-05	5.06842e-05	5.45127e-05	2.78508e-05	2.86467e-05	3.50054e-05	9.0876e-05	0	2.74514e-05
Bacteria|Actinobacteria|Actinobacteria|Streptosporangiales|Thermomonosporaceae|Actinomadura	1.56312e-05	4.3357e-05	6.98129e-05	2.17127e-05	0	0	0	3.01395e-05	0	0	0	1.04877e-05	1.26711e-05	0	1.85672e-05	0	8.75136e-06	0	0	9.15047e-06
Bacteria|Actinobacteria|Nitriliruptoria|Euzebyales|Euzebyaceae|Euzebya	5.47093e-05	5.78093e-05	0	2.17127e-05	2.11811e-05	9.05469e-05	4.49519e-05	3.01395e-05	1.95783e-05	0	0	4.19507e-05	1.26711e-05	1.81709e-05	1.85672e-05	0	2.62541e-05	1.81752e-05	0	1.83009e-05
Bacteria|Actinobacteria|Rubrobacteria|Rubrobacterales|Rubrobacteriaceae|Rubrobacter	0.000187575	0.00018788	0.000279252	0.000260552	0.000169448	0.000181094	0.000269711	6.02791e-05	0.000234939	0.000177059	0.000259728	0.000304143	0.000215408	0.00039976	0.000194955	0.000286467	0.000183778	0.000218103	0.000209364	0.000219611
Bacteria|Actinobacteria|Thermoleophilia|Gaiellales|Gaiellaceae|Gaiella	0.00100821	0.000997211	0.00125663	0.000955359	0.000974329	0.000603646	0.000659295	0.000783628	0.00068524	0.000413138	0.000826407	0.000954379	0.00116574	0.000963059	0.0010769	0.00108858	0.00105016	0.00125409	0.00123001	0.000896746
Bacteria|Actinobacteria|Thermoleophilia|Solirubrobacterales|Patulibacteraceae|Patulibacter	3.90781e-05	8.6714e-05	6.98129e-05	0	4.23621e-05	6.03646e-05	2.99679e-05	3.01395e-05	1.95783e-05	0	7.08349e-05	3.1463e-05	3.80132e-05	5.45127e-05	6.49851e-05	0.000143234	1.75027e-05	9.0876e-05	5.23409e-05	2.74514e-05
Bacteria|Actinobacteria|Thermoleophilia|Solirubrobacterales|Solirubrobacteraceae|Solirubrobacter	0.000531462	0.000476927	0.000698129	0.000477679	0.000465983	0.000482917	0.000359615	0.00063293	0.000313253	0.000265589	0.000519456	0.000492921	0.000532184	0.000763178	0.000575582	0.000601581	0.000411314	0.000617957	0.00057575	0.000439223
Bacteria|Armatimonadetes|Armatimonadia|Armatimonadales|Armatimonadaceae|Armatimonas	2.34468e-05	4.3357e-05	0	0	0	6.03646e-05	5.99359e-05	6.02791e-05	1.95783e-05	0	2.36116e-05	5.24384e-05	6.33553e-05	3.63418e-05	4.64179e-05	5.72935e-05	2.62541e-05	5.45256e-05	2.61705e-05	2.74514e-05
Bacteria|Armatimonadetes|Chthonomonadetes|Chthonomonadales|Chthonomonadaceae|Chthonomonas	0.000500199	0.000202333	0.000209439	0.000217127	0.000232992	9.05469e-05	0.000284695	0.000271256	0.000156626	0.000177059	0.000377786	0.000409019	0.000152053	0.00019988	0.000417761	0.000200527	0.000306297	0.000308979	0.000418728	0.000256213
Bacteria|Bacteroidetes|Cytophagia|Cytophagales|Cyclobacteriaceae|Algoriphagus	0.000140681	0.000101166	0.000209439	0.000195414	0.000127086	0.000181094	0.000269711	0.000150698	0.000195783	0.000147549	0.000377786	0.000346093	0.000291434	0.000472444	0.00036206	0.000515641	0.000595092	0.000436205	0.000444898	0.000494125
Bacteria|Bacteroidetes|Cytophagia|Cytophagales|Cytophagaceae|Adhaeribacter	0.002501	0.00242799	0.00244345	0.00277923	0.00226637	0.00214294	0.00209776	0.00210977	0.00137048	0.00174108	0.00188893	0.00208705	0.00200203	0.00228954	0.00222806	0.00303655	0.00280043	0.00272628	0.00308812	0.00280919
Bacteria|Bacteroidetes|Cytophagia|Cytophagales|Cytophagaceae|Chryseolinea	0.0140134	0.0198575	0.0117286	0.0201277	0.0142337	0.0172039	0.0173215	0.0140752	0.0159171	0.017942	0.0165872	0.0169376	0.0159149	0.0204423	0.0159863	0.0163573	0.0151573	0.0140494	0.0209887	0.0157663
Bacteria|Bacteroidetes|Cytophagia|Cytophagales|Cytophagaceae|Cytophaga	4.68937e-05	4.3357e-05	0	2.17127e-05	0	6.03646e-05	1.4984e-05	3.01395e-05	1.95783e-05	0	0	5.24384e-05	0	3.63418e-05	1.85672e-05	0	3.50054e-05	7.27008e-05	7.85114e-05	6.40533e-05
Bacteria|Bacteroidetes|Cytophagia|Cytophagales|Cytophagaceae|Dyadobacter	0.000672143	0.000635902	0.000558503	0.00080337	0.000550707	0.00202221	0.00221763	0.00229061	0.00129217	0.00162304	0.000779184	0.000744625	0.000823619	0.000617811	0.000835523	0.00297926	0.00231911	0.00203562	0.00188427	0.00272684
Bacteria|Bacteroidetes|Cytophagia|Cytophagales|Cytophagaceae|Emticicia	0.000101603	0.000115619	0.000279252	0.000108563	2.11811e-05	0.000271641	0.000164824	0.000120558	0.00011747	0.000265589	0.000200699	0.00027268	0.000202737	0.000363418	0.000510597	0.00017188	0.000245038	0.000199927	0.000183193	0.000292815
Bacteria|Bacteroidetes|Cytophagia|Cytophagales|Cytophagaceae|Hymenobacter	5.47093e-05	7.22616e-05	0	0.000108563	0	6.03646e-05	8.99038e-05	9.04186e-05	7.83131e-05	8.85295e-05	3.54175e-05	1.04877e-05	3.80132e-05	5.45127e-05	2.78508e-05	0.000114587	8.75136e-05	1.81752e-05	0.000157023	5.49028e-05
Bacteria|Bacteroidetes|Cytophagia|Cytophagales|Cytophagaceae|Larkinella	3.12625e-05	1.44523e-05	6.98129e-05	2.17127e-05	2.11811e-05	6.03646e-05	0.000134856	6.02791e-05	3.91566e-05	5.90197e-05	4.72233e-05	3.1463e-05	1.26711e-05	5.45127e-05	1.85672e-05	2.86467e-05	5.25081e-05	5.45256e-05	5.23409e-05	3.66019e-05
Bacteria|Bacteroidetes|Cytophagia|Cytophagales|Cytophagaceae|Leadbetterella	3.90781e-05	2.89047e-05	0	0	2.11811e-05	6.03646e-05	0.000134856	0	3.91566e-05	8.85295e-05	2.36116e-05	7.34137e-05	6.33553e-05	5.45127e-05	1.85672e-05	0.000229174	0.000183778	0.000181752	0.000104682	0.000146408
Bacteria|Bacteroidetes|Cytophagia|Cytophagales|Cytophagaceae|Nibribacter	1.56312e-05	1.44523e-05	0	2.17127e-05	0	0	0	0	1.95783e-05	0	0	0	1.26711e-05	0	0	8.59402e-05	8.75136e-06	1.81752e-05	2.61705e-05	1.83009e-05
Bacteria|Bacteroidetes|Cytophagia|Cytophagales|Cytophagaceae|Ohtaekwangia	0.0113717	0.0155218	0.0111003	0.0164148	0.0123274	0.0168115	0.0150439	0.013382	0.0143509	0.0153156	0.0122662	0.0132354	0.0119868	0.0135373	0.0105369	0.0169875	0.0149123	0.0161032	0.0209102	0.0165349
Bacteria|Bacteroidetes|Cytophagia|Cytophagales|Cytophagaceae|Persicitalea	7.81561e-06	0	0	0	0	3.01823e-05	2.99679e-05	0	1.95783e-05	2.95098e-05	0	0	0	0	1.85672e-05	0.000143234	0.000148773	9.0876e-05	2.61705e-05	0.000155558
Bacteria|Bacteroidetes|Cytophagia|Cytophagales|Cytophagaceae|Pontibacter	0.00238376	0.00239909	0.00188495	0.00236668	0.00196984	0.00181094	0.0019629	0.00171795	0.00139006	0.00141647	0.00127503	0.00121657	0.00112772	0.00145367	0.0016989	0.00283603	0.00270417	0.00249	0.00287875	0.00250723
Bacteria|Bacteroidetes|Cytophagia|Cytophagales|Cytophagaceae|Rhodocytophaga	0.000508015	0.000505832	0.000349065	0.000586243	0.000381259	0.000754558	0.000659295	0.000874047	0.000469879	0.000767256	0.000306951	0.000304143	0.000304105	0.000454273	0.00036206	0.000315114	0.000498827	0.00045438	0.00054958	0.000603931
Bacteria|Bacteroidetes|Cytophagia|Cytophagales|Cytophagaceae|Rufibacter	7.81561e-06	2.89047e-05	0	0	0	3.01823e-05	0	0	1.95783e-05	2.95098e-05	0	1.04877e-05	1.26711e-05	0	9.28359e-06	2.86467e-05	1.75027e-05	1.81752e-05	0	9.15047e-06
Bacteria|Bacteroidetes|Cytophagia|Cytophagales|Cytophagaceae|Spirosoma	0	2.89047e-05	0	0	0	0	0	0	0	0	0	2.09754e-05	0	0	9.28359e-06	0.000114587	2.62541e-05	0	0	0
Bacteria|Bacteroidetes|Cytophagia|Cytophagales|Cytophagaceae|Sporocytophaga	0.000304809	0.000462475	0.000139626	0.00056453	0.000338897	0.000482917	0.000419551	0.000512372	0.000391566	0.000383628	0.000401398	0.000409019	0.000392803	0.000436102	0.000399194	0.000658875	0.000525081	0.000436205	0.000418728	0.000549028
Bacteria|Bacteroidetes|Cytophagia|Cytophagales|Flammeovirgaceae|Candidatus_Cardinium	7.81561e-06	0	0	4.34254e-05	0	0	1.4984e-05	0	1.95783e-05	0	1.18058e-05	0	0	0	9.28359e-06	5.72935e-05	1.75027e-05	7.27008e-05	5.23409e-05	5.49028e-05
Bacteria|Bacteroidetes|Cytophagia|Cytophagales|Flammeovirgaceae|Reichenbachiella	1.56312e-05	1.44523e-05	0	0	2.11811e-05	6.03646e-05	2.99679e-05	6.02791e-05	3.91566e-05	2.95098e-05	0	0	1.26711e-05	1.81709e-05	9.28359e-06	0	3.50054e-05	3.63504e-05	0	1.83009e-05
Bacteria|Bacteroidetes|Cytophagia|Order_II|Rhodothermaceae|Rubrivirga	6.25249e-05	1.44523e-05	0	0	4.23621e-05	0	1.4984e-05	0	1.95783e-05	5.90197e-05	1.18058e-05	2.09754e-05	1.26711e-05	0	2.78508e-05	2.86467e-05	4.37568e-05	1.81752e-05	5.23409e-05	3.66019e-05
Bacteria|Bacteroidetes|Flavobacteriia|Flavobacteriales|Cryomorphaceae|Crocinitomix	0.000328256	0.000491379	0.00048869	0.000260552	0.000571889	0.000513099	0.000809134	0.000843907	0.000313253	0.000590197	0.000342369	0.000492921	0.000418145	0.000545127	0.000408478	0.000658875	0.000560087	0.000399855	0.00057575	0.000466674
Bacteria|Bacteroidetes|Flavobacteriia|Flavobacteriales|Cryomorphaceae|Fluviicola	0.000406412	0.000520284	0.000767942	0.000477679	0.000169448	0.000482917	0.000539423	0.000482233	0.000489457	0.000501667	0.000448621	0.000419507	0.000494171	0.000654153	0.000529164	0.00148963	0.00130395	0.00127226	0.00109916	0.00146408
Bacteria|Bacteroidetes|Flavobacteriia|Flavobacteriales|Cryomorphaceae|Owenweeksia	1.56312e-05	1.44523e-05	6.98129e-05	6.51381e-05	2.11811e-05	3.01823e-05	2.99679e-05	6.02791e-05	1.95783e-05	2.95098e-05	3.54175e-05	4.19507e-05	2.53421e-05	5.45127e-05	4.64179e-05	0	1.75027e-05	0	5.23409e-05	4.57524e-05
Bacteria|Bacteroidetes|Flavobacteriia|Flavobacteriales|Flavobacteriaceae|Chryseobacterium	0.000805008	0.000765973	0.000628316	0.000868508	0.000847242	0.0015393	0.0014984	0.0015974	0.00142921	0.00115088	0.00184171	0.00220241	0.00173594	0.00207148	0.00200525	0.00358084	0.00447194	0.004253	0.00395174	0.0038249
Bacteria|Bacteroidetes|Flavobacteriia|Flavobacteriales|Flavobacteriaceae|Elizabethkingia	0.000187575	0.000158976	0.000209439	0.000217127	0.000105905	0.000271641	0.000239743	0.000210977	0.000332831	0.000236079	9.44465e-05	0.000188778	0.000139382	9.08546e-05	0.000250657	0.00137504	0.00147898	0.00114504	0.00149172	0.00115296
Bacteria|Bacteroidetes|Flavobacteriia|Flavobacteriales|Flavobacteriaceae|Epilithonimonas	2.34468e-05	0	0	2.17127e-05	0	3.01823e-05	2.99679e-05	6.02791e-05	0	0	0	0	0	0	9.28359e-06	0	8.75136e-06	0	0	1.83009e-05
Bacteria|Bacteroidetes|Flavobacteriia|Flavobacteriales|Flavobacteriaceae|Flavobacterium	0.0105902	0.0135852	0.0143815	0.0117466	0.00895959	0.0210672	0.0230903	0.0238102	0.0284668	0.0241391	0.0165872	0.0175983	0.0136467	0.0208966	0.0169425	0.017675	0.0265429	0.0208651	0.0239198	0.0240383
Bacteria|Bacteroidetes|Flavobacteriia|Flavobacteriales|Flavobacteriaceae|Moheibacter	4.68937e-05	1.44523e-05	0	4.34254e-05	2.11811e-05	3.01823e-05	0.000119872	6.02791e-05	5.87349e-05	0	4.72233e-05	1.04877e-05	2.53421e-05	3.63418e-05	1.85672e-05	0.00017188	8.75136e-05	7.27008e-05	7.85114e-05	7.32038e-05
Bacteria|Bacteroidetes|Flavobacteriia|Flavobacteriales|Flavobacteriaceae|Myroides	0.00157094	0.00151749	0.00328121	0.00193243	0.00131323	0.00178076	0.0015883	0.00138642	0.00236897	0.00118039	0.00100349	0.00167803	0.000924987	0.00174441	0.00214451	0.0122322	0.0157612	0.0140676	0.0110439	0.0162238
Bacteria|Bacteroidetes|Sphingobacteriia|Sphingobacteriales|Chitinophagaceae|Chitinophaga	0.00154749	0.00158976	0.00223401	0.00173702	0.00160976	0.00292768	0.00278702	0.00235088	0.00164458	0.0020952	0.00160559	0.00186681	0.00152053	0.00198063	0.00201454	0.00206256	0.0022491	0.00207197	0.00243385	0.00245233
Bacteria|Bacteroidetes|Sphingobacteriia|Sphingobacteriales|Chitinophagaceae|Ferruginibacter	0.000672143	0.000693712	0.000418877	0.000738232	0.000444802	0.00108656	0.000929006	0.000904186	0.000900601	0.000944315	0.00113336	0.000891453	0.000861632	0.000963059	0.000965493	0.000744815	0.000796373	0.000781534	0.000758944	0.000933348
Bacteria|Bacteroidetes|Sphingobacteriia|Sphingobacteriales|Chitinophagaceae|Filimonas	6.25249e-05	0.000101166	6.98129e-05	0.000108563	4.23621e-05	0.000211276	0.000269711	0.000241116	0.000195783	0.000265589	2.36116e-05	7.34137e-05	5.06842e-05	5.45127e-05	7.42687e-05	5.72935e-05	0.000105016	0.000109051	5.23409e-05	0.000137257
Bacteria|Bacteroidetes|Sphingobacteriia|Sphingobacteriales|Chitinophagaceae|Flavihumibacter	0.000758115	0.00080933	0.000837755	0.000890221	0.000847242	0.000814922	0.00113878	0.000964465	0.000841866	0.000826276	0.000814601	0.000849502	0.000760264	0.000926717	0.000816956	0.00100264	0.00115518	0.000636132	0.00143938	0.00110721
Bacteria|Bacteroidetes|Sphingobacteriia|Sphingobacteriales|Chitinophagaceae|Flavisolibacter	0.0104495	0.0124001	0.0111003	0.0116597	0.00976447	0.0097187	0.00927508	0.0102474	0.00988703	0.00885295	0.00957452	0.0106135	0.00918652	0.0119019	0.0106761	0.011516	0.0139847	0.0122501	0.0130067	0.0129113
Bacteria|Bacteroidetes|Sphingobacteriia|Sphingobacteriales|Chitinophagaceae|Flavitalea	0.00164909	0.00179209	0.00139626	0.00158503	0.00169448	0.00175057	0.00152836	0.00132614	0.00140964	0.001505	0.00107433	0.00115364	0.00119108	0.00141733	0.00128113	0.00137504	0.0012602	0.00145402	0.00143938	0.00132682
Bacteria|Bacteroidetes|Sphingobacteriia|Sphingobacteriales|Chitinophagaceae|Lacibacter	0.00019539	0.000202333	0.000209439	0.000217127	0.000296535	0.000241458	0.000494471	0.000361675	0.000234939	0.000265589	0.000306951	0.000335606	0.000202737	0.000236222	0.000278508	0.000372407	0.000446319	0.000345329	0.000471069	0.00057648
Bacteria|Bacteroidetes|Sphingobacteriia|Sphingobacteriales|Chitinophagaceae|Niabella	1.56312e-05	5.78093e-05	0	0	0	3.01823e-05	4.49519e-05	9.04186e-05	0	5.90197e-05	0	2.09754e-05	0	5.45127e-05	9.28359e-06	0	8.75136e-06	0	0	2.74514e-05
Bacteria|Bacteroidetes|Sphingobacteriia|Sphingobacteriales|Chitinophagaceae|Niastella	0.00512704	0.00637348	0.00502653	0.00549331	0.00427857	0.00534227	0.00489976	0.00545526	0.00497288	0.00516422	0.00382509	0.00429995	0.00353523	0.00461541	0.00451182	0.00762003	0.00806875	0.0068157	0.00751093	0.00798836
Bacteria|Bacteroidetes|Sphingobacteriia|Sphingobacteriales|Chitinophagaceae|Parafilimonas	0.00459558	0.00489934	0.00481709	0.00423398	0.00415149	0.0044368	0.0043004	0.00446065	0.00279969	0.00357069	0.00347091	0.0037441	0.00329448	0.00421565	0.00383412	0.0039819	0.00402562	0.00368957	0.00463217	0.0039347
Bacteria|Bacteroidetes|Sphingobacteriia|Sphingobacteriales|Chitinophagaceae|Parasegetibacter	0.00012505	0.000173428	0	8.68508e-05	4.23621e-05	0.000301823	0.000179808	0.000180837	0.000156626	0.000177059	8.26407e-05	0.000125852	0.000101368	0.000127196	0.000148537	0.000229174	0.000253789	0.000327154	0.000183193	0.000292815
Bacteria|Bacteroidetes|Sphingobacteriia|Sphingobacteriales|Chitinophagaceae|Sediminibacterium	2.34468e-05	1.44523e-05	0	0	0	0	0	3.01395e-05	3.91566e-05	0	0	1.04877e-05	0	0	0	0	4.37568e-05	1.81752e-05	7.85114e-05	2.74514e-05
Bacteria|Bacteroidetes|Sphingobacteriia|Sphingobacteriales|Chitinophagaceae|Segetibacter	3.90781e-05	4.3357e-05	0	0	4.23621e-05	3.01823e-05	5.99359e-05	6.02791e-05	7.83131e-05	8.85295e-05	0	0	0	7.26837e-05	1.85672e-05	2.86467e-05	2.62541e-05	5.45256e-05	7.85114e-05	1.83009e-05
Bacteria|Bacteroidetes|Sphingobacteriia|Sphingobacteriales|Chitinophagaceae|Taibaiella	0.000390781	0.000346856	0.000279252	0.000499392	0.000381259	0.000694193	0.000584375	0.00066307	0.000489457	0.000354118	0.000377786	0.000409019	0.000278763	0.000272564	0.000436329	0.000773462	0.00104141	0.00087241	0.000758944	0.000988251
Bacteria|Bacteroidetes|Sphingobacteriia|Sphingobacteriales|Chitinophagaceae|Terrimonas	0.0170927	0.0211727	0.0199665	0.0192157	0.0170507	0.0176868	0.0188049	0.0182947	0.0169156	0.0162304	0.0122308	0.0132564	0.0117461	0.0150455	0.0133684	0.0136645	0.0148861	0.0142675	0.0153882	0.015327
Bacteria|Bacteroidetes|Sphingobacteriia|Sphingobacteriales|Saprospiraceae|Aureispira	3.90781e-05	0	0	2.17127e-05	0	0	2.99679e-05	3.01395e-05	0	0	1.18058e-05	7.34137e-05	3.80132e-05	1.81709e-05	3.71343e-05	5.72935e-05	3.50054e-05	3.63504e-05	5.23409e-05	4.57524e-05
Bacteria|Bacteroidetes|Sphingobacteriia|Sphingobacteriales|Saprospiraceae|Phaeodactylibacter	6.25249e-05	7.22616e-05	0	6.51381e-05	6.35432e-05	0.000120729	0.000104888	0.000120558	3.91566e-05	2.95098e-05	3.54175e-05	5.24384e-05	5.06842e-05	9.08546e-05	3.71343e-05	8.59402e-05	5.25081e-05	1.81752e-05	5.23409e-05	4.57524e-05
Bacteria|Bacteroidetes|Sphingobacteriia|Sphingobacteriales|Sphingobacteriaceae|Arcticibacter	0	1.44523e-05	0	0.000108563	4.23621e-05	9.05469e-05	5.99359e-05	3.01395e-05	3.91566e-05	8.85295e-05	0	5.24384e-05	2.53421e-05	0.000109025	4.64179e-05	5.72935e-05	3.50054e-05	5.45256e-05	0	2.74514e-05
Bacteria|Bacteroidetes|Sphingobacteriia|Sphingobacteriales|Sphingobacteriaceae|Mucilaginibacter	0	0	0	0	0	0	0	0	1.95783e-05	0	0	0	0	0	0	2.86467e-05	1.75027e-05	1.81752e-05	2.61705e-05	9.15047e-06
Bacteria|Bacteroidetes|Sphingobacteriia|Sphingobacteriales|Sphingobacteriaceae|Pedobacter	0.000531462	0.000606998	0.00048869	0.00023884	0.000444802	0.000543281	0.000824118	0.000813768	0.000665662	0.000619707	0.000342369	0.000346093	0.000304105	0.000581469	0.000417761	0.000601581	0.00105016	0.000672483	0.000523409	0.000896746
Bacteria|Bacteroidetes|Sphingobacteriia|Sphingobacteriales|Sphingobacteriaceae|Solitalea	0.000851902	0.00086714	0.000767942	0.000890221	0.000847242	0.000754558	0.000809134	0.000723349	0.00068524	0.000885295	0.000991689	0.000922916	0.000810948	0.00105391	0.00102119	0.00103128	0.00109392	0.000963286	0.00136086	0.00126276
Bacteria|Bacteroidetes|Sphingobacteriia|Sphingobacteriales|Sphingobacteriaceae|Sphingobacterium	0.0014537	0.00137297	0.00202457	0.00162845	0.00114378	0.00144875	0.0015883	0.00150698	0.00234939	0.00141647	0.000885436	0.00198217	0.00111505	0.00210783	0.00233018	0.0102842	0.0144747	0.0117594	0.00999712	0.0132041
Bacteria|Chlamydiae|Chlamydiae|Chlamydiales|Chlamydiales_Incertae_Sedis|Criblamydia	7.81561e-06	0	0	0	0	3.01823e-05	1.4984e-05	0	0	2.95098e-05	0	1.04877e-05	0	0	9.28359e-06	0	2.62541e-05	0	0	1.83009e-05
Bacteria|Chlamydiae|Chlamydiae|Chlamydiales|Parachlamydiaceae|Candidatus_Protochlamydia	4.68937e-05	4.3357e-05	0.000139626	0	2.11811e-05	3.01823e-05	7.49198e-05	6.02791e-05	1.95783e-05	5.90197e-05	0	6.29261e-05	2.53421e-05	7.26837e-05	9.28359e-06	2.86467e-05	4.37568e-05	7.27008e-05	2.61705e-05	1.83009e-05
Bacteria|Chlamydiae|Chlamydiae|Chlamydiales|Parachlamydiaceae|Neochlamydia	7.81561e-06	0	0	2.17127e-05	0	0	1.4984e-05	0	0	0	2.36116e-05	0	0	0	0	0	8.75136e-06	0	0	9.15047e-06
Bacteria|Chlamydiae|Chlamydiae|Chlamydiales|Simkaniaceae|Simkania	6.25249e-05	5.78093e-05	6.98129e-05	0.000173702	0	0.000120729	4.49519e-05	0	9.78914e-05	5.90197e-05	0.000472233	0.000188778	0.000304105	0.000290735	0.00025994	0.00017188	9.62649e-05	0.000145402	0.000130852	7.32038e-05
Bacteria|Chloroflexi|Anaerolineae|Anaerolineales|Anaerolineaceae|Thermomarinilinea	0.000328256	0.000390213	0.000139626	0.000303978	0.00059307	0.000543281	0.000374599	0.000452093	0.00011747	0.000147549	0.000330563	0.000251704	0.000164724	0.000254393	0.00025994	0.000143234	0.000122519	0.000145402	0.000287875	0.000118956
Bacteria|Chloroflexi|Caldilineae|Caldilineales|Caldilineaceae|Litorilinea	0.00032044	0.000578093	0.000418877	0.000542817	0.000571889	0.000181094	0.000404567	0.000421954	0.000313253	0.000177059	0.00093266	0.000524384	0.000418145	0.000490615	0.000686985	0.000143234	0.000358806	0.000345329	0.000366387	0.000366019
Bacteria|Chloroflexi|Chloroflexia|Chloroflexales|Chloroflexaceae|Candidatus_Chloroploca	7.81561e-05	0.000115619	0.000139626	8.68508e-05	8.47242e-05	6.03646e-05	2.99679e-05	9.04186e-05	1.95783e-05	0	4.72233e-05	4.19507e-05	5.06842e-05	7.26837e-05	8.35523e-05	5.72935e-05	2.62541e-05	3.63504e-05	2.61705e-05	2.74514e-05
Bacteria|Chloroflexi|Chloroflexia|Chloroflexales|Chloroflexaceae|Chloronema	3.90781e-05	2.89047e-05	0	4.34254e-05	0.000105905	3.01823e-05	4.49519e-05	0	0.00011747	0	1.18058e-05	3.1463e-05	5.06842e-05	1.81709e-05	2.78508e-05	0.000114587	3.50054e-05	3.63504e-05	2.61705e-05	4.57524e-05
Bacteria|Chloroflexi|Chloroflexia|Chloroflexales|Oscillochloridaceae|Oscillochloris	7.81561e-06	0	0	0	2.11811e-05	0	0	0	0	0	2.36116e-05	3.1463e-05	2.53421e-05	1.81709e-05	2.78508e-05	0	8.75136e-06	3.63504e-05	5.23409e-05	1.83009e-05
Bacteria|Chloroflexi|Chloroflexia|Chloroflexales|Roseiflexaceae|Roseiflexus	0.0037046	0.00596881	0.00544541	0.00345232	0.0040244	0.0028975	0.0034613	0.00370716	0.00381777	0.00377726	0.00348272	0.00369166	0.00416878	0.00452456	0.00465108	0.00352355	0.00382434	0.00387132	0.00366387	0.00437392
Bacteria|Chloroflexi|Chloroflexia|Herpetosiphonales|Herpetosiphonaceae|Herpetosiphon	0.000281362	0.000361308	0.000139626	0.000303978	0.000169448	0.000301823	0.000359615	0.000391814	0.000293674	0.000442648	0.000259728	0.00031463	0.000291434	0.000218051	0.000427045	0.000486994	0.000367557	0.000545256	0.000523409	0.000658834
Bacteria|Chloroflexi|Thermomicrobia|Sphaerobacterales|Sphaerobacteraceae|Nitrolancea	1.56312e-05	0	6.98129e-05	2.17127e-05	0	0	0	3.01395e-05	0	2.95098e-05	2.36116e-05	1.04877e-05	1.26711e-05	3.63418e-05	9.28359e-06	0	8.75136e-06	0	0	3.66019e-05
Bacteria|Deinococcus-Thermus|Deinococci|Deinococcales|Trueperaceae|Truepera	3.12625e-05	2.89047e-05	0	0	6.35432e-05	0.000120729	1.4984e-05	3.01395e-05	5.87349e-05	5.90197e-05	9.44465e-05	3.1463e-05	0.000101368	9.08546e-05	6.49851e-05	8.59402e-05	4.37568e-05	7.27008e-05	5.23409e-05	2.74514e-05
Bacteria|Deinococcus-Thermus|Deinococci|Thermales|Thermaceae|Thermus	2.34468e-05	1.44523e-05	0	0	2.11811e-05	3.01823e-05	2.99679e-05	3.01395e-05	0	0	3.54175e-05	3.1463e-05	3.80132e-05	3.63418e-05	4.64179e-05	2.86467e-05	5.25081e-05	3.63504e-05	2.61705e-05	9.15047e-06
Bacteria|Firmicutes|Bacilli|Bacillales|Alicyclobacillaceae|Tumebacillus	0.000148497	0.00024569	0.000139626	0.000195414	0.000169448	9.05469e-05	0.000104888	9.04186e-05	9.78914e-05	0	4.72233e-05	0.000146827	7.60264e-05	9.08546e-05	0.000120687	8.59402e-05	0.000122519	9.0876e-05	0.000104682	6.40533e-05
Bacteria|Firmicutes|Bacilli|Bacillales|Bacillaceae|Bacillus	0.000281362	0.000202333	0.000418877	0.000130276	0.00019063	0.000181094	7.49198e-05	3.01395e-05	0.000137048	0.000295098	0.000118058	0.000157315	8.86974e-05	0.000145367	9.28359e-05	0	7.87622e-05	5.45256e-05	0.000130852	0.000118956
Bacteria|Firmicutes|Bacilli|Bacillales|Bacillaceae|Fictibacillus	1.56312e-05	1.44523e-05	0	2.17127e-05	6.35432e-05	0	1.4984e-05	3.01395e-05	0	0	0	0	0	3.63418e-05	1.85672e-05	2.86467e-05	2.62541e-05	0	0	1.83009e-05
Bacteria|Firmicutes|Bacilli|Bacillales|Bacillaceae|Lentibacillus	1.56312e-05	0	0	6.51381e-05	0	0	4.49519e-05	0	0	0	1.18058e-05	0	0	1.81709e-05	9.28359e-06	0	0	0	0	0
Bacteria|Firmicutes|Bacilli|Bacillales|Bacillaceae|Paucisalibacillus	6.25249e-05	1.44523e-05	0	0	2.11811e-05	3.01823e-05	1.4984e-05	0	0	0	0	0	0	3.63418e-05	4.64179e-05	5.72935e-05	1.75027e-05	1.81752e-05	0	1.83009e-05
Bacteria|Firmicutes|Bacilli|Bacillales|Bacillaceae|Terribacillus	3.12625e-05	1.44523e-05	0	2.17127e-05	0	0	0	0	0	0	1.18058e-05	1.04877e-05	0	0	9.28359e-06	0	8.75136e-06	0	0	0
Bacteria|Firmicutes|Bacilli|Bacillales|Paenibacillaceae|Brevibacillus	2.34468e-05	0	0	2.17127e-05	0	0	0	0	0	0	0	3.1463e-05	1.26711e-05	0	9.28359e-06	2.86467e-05	0	0	0	0
Bacteria|Firmicutes|Bacilli|Bacillales|Paenibacillaceae|Cohnella	1.56312e-05	1.44523e-05	0	6.51381e-05	0	6.03646e-05	1.4984e-05	3.01395e-05	1.95783e-05	0	1.18058e-05	0	5.06842e-05	3.63418e-05	1.85672e-05	2.86467e-05	3.50054e-05	1.81752e-05	0	1.83009e-05
Bacteria|Firmicutes|Bacilli|Bacillales|Paenibacillaceae|Oxalophagus	7.81561e-06	0	0	2.17127e-05	0	0	0	0	0	2.95098e-05	2.36116e-05	2.09754e-05	1.26711e-05	1.81709e-05	9.28359e-06	5.72935e-05	8.75136e-06	0	0	2.74514e-05
Bacteria|Firmicutes|Bacilli|Bacillales|Paenibacillaceae|Paenibacillus	0.000382965	0.000505832	0.000767942	0.000542817	0.00040244	0.000513099	0.000299679	0.000331535	0.000430722	0.000324608	0.000165281	0.000388044	0.00024075	0.000363418	0.000250657	0.0013464	0.000770119	0.000599782	0.000523409	0.000667984
Bacteria|Firmicutes|Bacilli|Bacillales|Planococcaceae|Domibacillus	7.81561e-06	1.44523e-05	6.98129e-05	0	0	0	0	0	0	0	1.18058e-05	0	1.26711e-05	3.63418e-05	9.28359e-06	0	0	0	0	9.15047e-06
Bacteria|Firmicutes|Bacilli|Bacillales|Staphylococcaceae|Staphylococcus	2.34468e-05	0	0	2.17127e-05	0	3.01823e-05	2.99679e-05	0	0	0	1.18058e-05	2.09754e-05	7.60264e-05	0	2.78508e-05	0	1.75027e-05	1.81752e-05	2.61705e-05	9.15047e-06
Bacteria|Firmicutes|Bacilli|Bacillales|Thermoactinomycetaceae|Shimazuella	3.90781e-05	4.3357e-05	0	4.34254e-05	2.11811e-05	0	1.4984e-05	9.04186e-05	1.95783e-05	0	4.72233e-05	2.09754e-05	2.53421e-05	3.63418e-05	6.49851e-05	0	1.75027e-05	7.27008e-05	0.000104682	1.83009e-05
Bacteria|Firmicutes|Bacilli|Bacillales|Thermoactinomycetaceae|Thermoactinomyces	7.81561e-06	0	0	0	4.23621e-05	0	0	0	0	2.95098e-05	0	0	0	1.81709e-05	0	2.86467e-05	8.75136e-06	0	0	0
Bacteria|Firmicutes|Bacilli|Lactobacillales|Enterococcaceae|Vagococcus	7.81561e-06	1.44523e-05	0	0	0	6.03646e-05	1.4984e-05	0	1.95783e-05	5.90197e-05	0	0	0	1.81709e-05	9.28359e-06	5.72935e-05	6.12595e-05	9.0876e-05	5.23409e-05	5.49028e-05
Bacteria|Firmicutes|Clostridia|Clostridiales|Peptostreptococcaceae|Romboutsia	7.81561e-06	1.44523e-05	0	0	0	0	0	0	5.87349e-05	0	2.36116e-05	0	2.53421e-05	0	1.85672e-05	2.86467e-05	1.75027e-05	3.63504e-05	0	1.83009e-05
Bacteria|Firmicutes|Clostridia|Clostridiales|Peptostreptococcaceae|Sporacetigenium	3.90781e-05	0	6.98129e-05	0	2.11811e-05	3.01823e-05	2.99679e-05	0	1.95783e-05	2.95098e-05	0	1.04877e-05	1.26711e-05	0	2.78508e-05	0	1.75027e-05	5.45256e-05	0	0
Bacteria|Firmicutes|Clostridia|Clostridiales|Peptostreptococcaceae|Terrisporobacter	7.81561e-06	2.89047e-05	0	0	0	0	1.4984e-05	0	0	0	2.36116e-05	3.1463e-05	1.26711e-05	3.63418e-05	1.85672e-05	2.86467e-05	2.62541e-05	3.63504e-05	0	2.74514e-05
Bacteria|Firmicutes|Erysipelotrichia|Erysipelotrichales|Erysipelotrichaceae|Asteroleplasma	0.000781561	0.00080933	0.000349065	0.000455967	0.000868423	0.00111675	0.000884054	0.000813768	0.000959336	0.000560687	0.000826407	0.000797063	0.000684237	0.000726837	0.000919075	0.000515641	0.000953898	0.000745184	0.00104682	0.000933348
Bacteria|Firmicutes|Erysipelotrichia|Erysipelotrichales|Erysipelotrichaceae|Erysipelothrix	1.56312e-05	1.44523e-05	6.98129e-05	2.17127e-05	4.23621e-05	3.01823e-05	0	3.01395e-05	3.91566e-05	5.90197e-05	1.18058e-05	1.04877e-05	2.53421e-05	1.81709e-05	4.64179e-05	5.72935e-05	0.000210033	0.000199927	0.000104682	0.000173859
Bacteria|Firmicutes|Erysipelotrichia|Erysipelotrichales|Erysipelotrichaceae|Turicibacter	7.81561e-06	0	0	0	0	0	0	3.01395e-05	0	0	1.18058e-05	1.04877e-05	2.53421e-05	3.63418e-05	2.78508e-05	0	1.75027e-05	1.81752e-05	2.61705e-05	9.15047e-06
Bacteria|Gemmatimonadetes|Gemmatimonadetes|Gemmatimonadales|Gemmatimonadaceae|Gemmatimonas	0.00164128	0.00170537	0.00265289	0.00112906	0.00131323	0.00120729	0.00130361	0.000994605	0.00109638	0.00138696	0.00102711	0.00122706	0.00136847	0.00134465	0.00142039	0.00163286	0.00146148	0.00143584	0.0018581	0.00139087
Bacteria|Nitrospirae|Nitrospira|Nitrospirales|Nitrospiraceae|Nitrospira	0.0119344	0.0130938	0.0125663	0.0106392	0.0104211	0.0102016	0.0101591	0.0110914	0.0089277	0.00820374	0.00940924	0.00974305	0.010517	0.0112841	0.0106483	0.0131202	0.0105891	0.0110142	0.0107037	0.010093
Bacteria|Planctomycetes|Phycisphaerae|Phycisphaerales|Phycisphaeraceae|Algisphaera	1.56312e-05	1.44523e-05	6.98129e-05	2.17127e-05	0	0	1.4984e-05	3.01395e-05	1.95783e-05	2.95098e-05	2.36116e-05	0	1.26711e-05	5.45127e-05	1.85672e-05	0	1.75027e-05	1.81752e-05	0	2.74514e-05
Bacteria|Planctomycetes|Phycisphaerae|Phycisphaerales|Phycisphaeraceae|Phycisphaera	3.12625e-05	0	0	2.17127e-05	0	3.01823e-05	7.49198e-05	0	7.83131e-05	2.95098e-05	0.000106252	6.29261e-05	3.80132e-05	0.000109025	5.57015e-05	0.000114587	8.75136e-05	5.45256e-05	0	8.23542e-05
Bacteria|Planctomycetes|Planctomycetacia|Planctomycetales|Planctomycetaceae|Blastopirellula	0.000969136	0.00080933	0.000837755	0.000825083	0.00114378	0.000845104	0.000809134	0.00111516	0.000861444	0.00115088	0.000613903	0.000534872	0.000620882	0.000436102	0.000640567	0.000572935	0.000560087	0.000617957	0.00054958	0.000640533
Bacteria|Planctomycetes|Planctomycetacia|Planctomycetales|Planctomycetaceae|Gemmata	0.00437674	0.00472591	0.00411896	0.0042774	0.0056977	0.005795	0.00491474	0.00581693	0.00475752	0.00602001	0.00656403	0.00485579	0.00522048	0.00410663	0.00474391	0.00446889	0.00406063	0.00467103	0.00439664	0.00456608
Bacteria|Planctomycetes|Planctomycetacia|Planctomycetales|Planctomycetaceae|Pirellula	0.0151701	0.0171694	0.0204552	0.0165234	0.021647	0.0198298	0.0185502	0.0217005	0.0259216	0.0246997	0.0270825	0.0207341	0.0214268	0.0174804	0.0188642	0.0160995	0.0181416	0.0175754	0.0140535	0.0180813
Bacteria|Planctomycetes|Planctomycetacia|Planctomycetales|Planctomycetaceae|Planctomyces	0.0120673	0.0122411	0.0153588	0.0125717	0.0166059	0.0157552	0.0152537	0.014256	0.015134	0.0151385	0.0169886	0.0138228	0.0165357	0.0120473	0.0127556	0.0127191	0.0147548	0.0131043	0.00955222	0.0118865
Bacteria|Planctomycetes|Planctomycetacia|Planctomycetales|Planctomycetaceae|Rhodopirellula	0.000359518	0.00043357	0.000418877	0.000390829	0.000296535	0.000724375	0.000344631	0.000512372	0.000606927	0.000737746	0.000448621	0.000377556	0.000380132	0.000290735	0.000408478	0.000429701	0.0006476	0.000381679	0.000392557	0.00038432
Bacteria|Planctomycetes|Planctomycetacia|Planctomycetales|Planctomycetaceae|Roseimaritima	0	1.44523e-05	6.98129e-05	2.17127e-05	0	3.01823e-05	0	3.01395e-05	0	0	0	0	2.53421e-05	0	0	0	0	0	2.61705e-05	9.15047e-06
Bacteria|Planctomycetes|Planctomycetacia|Planctomycetales|Planctomycetaceae|Schlesneria	4.68937e-05	7.22616e-05	0.000209439	2.17127e-05	6.35432e-05	9.05469e-05	5.99359e-05	0.000150698	9.78914e-05	0.000147549	0.000165281	9.43891e-05	8.86974e-05	0.000109025	0.000111403	5.72935e-05	0.000122519	5.45256e-05	0.000104682	7.32038e-05
Bacteria|Planctomycetes|Planctomycetacia|Planctomycetales|Planctomycetaceae|Singulisphaera	0.000508015	0.000375761	0.000767942	0.000455967	0.000529526	0.00117711	0.00086907	0.000783628	0.000978914	0.000973825	0.000696543	0.000597798	0.000684237	0.000490615	0.000436329	0.000515641	0.000936395	0.000617957	0.000523409	0.000667984
Bacteria|Planctomycetes|Planctomycetacia|Planctomycetales|Planctomycetaceae|Zavarzinella	0.00057054	0.000462475	0.000698129	0.000694806	0.000720156	0.00078474	0.000524439	0.000572651	0.000391566	0.000560687	0.000696543	0.000471945	0.000608211	0.000454273	0.000510597	0.000544288	0.000420065	0.000472555	0.000366387	0.000366019
Bacteria|Proteobacteria|Alphaproteobacteria|Caulobacterales|Caulobacteraceae|Asticcacaulis	1.56312e-05	2.89047e-05	0	0	0	0.000120729	2.99679e-05	6.02791e-05	3.91566e-05	5.90197e-05	0	1.04877e-05	1.26711e-05	1.81709e-05	3.71343e-05	0	3.50054e-05	7.27008e-05	7.85114e-05	1.83009e-05
Bacteria|Proteobacteria|Alphaproteobacteria|Caulobacterales|Caulobacteraceae|Brevundimonas	7.03405e-05	4.3357e-05	0	2.17127e-05	0	0.000120729	0.000104888	3.01395e-05	5.87349e-05	2.95098e-05	3.54175e-05	3.1463e-05	1.26711e-05	1.81709e-05	5.57015e-05	2.86467e-05	5.25081e-05	3.63504e-05	7.85114e-05	2.74514e-05
Bacteria|Proteobacteria|Alphaproteobacteria|Caulobacterales|Caulobacteraceae|Caulobacter	0.000164128	0.000216785	6.98129e-05	0.000151989	0.000232992	0.000211276	0.000164824	9.04186e-05	0.00011747	0.000177059	9.44465e-05	0.000199266	0.000215408	0.000127196	0.000102119	0.000200527	0.00013127	0.000345329	0.000287875	0.00020131
Bacteria|Proteobacteria|Alphaproteobacteria|Caulobacterales|Caulobacteraceae|Phenylobacterium	0.000382965	0.000346856	0.000209439	0.000303978	0.000423621	0.000513099	0.000389583	0.000180837	0.000137048	0.000472157	0.000247922	0.000325118	0.000228079	0.000290735	0.000204239	0.000286467	0.000236287	0.000236278	0.000497239	0.00038432
Bacteria|Proteobacteria|Alphaproteobacteria|Caulobacterales|Hyphomonadaceae|Hirschia	0.000664327	0.000939401	0.000349065	0.000825083	0.000741337	0.000633828	0.000434535	0.00066307	0.000352409	0.000501667	0.000354175	0.000241217	0.000456158	0.000526957	0.000445612	0.000343761	0.000358806	0.000436205	0.000444898	0.000356868
Bacteria|Proteobacteria|Alphaproteobacteria|Caulobacterales|Hyphomonadaceae|Woodsholea	0.00126613	0.00134407	0.00132645	0.00110735	0.0012285	0.00105638	0.00109383	0.00123572	0.000763553	0.000767256	0.000779184	0.00100682	0.000975672	0.00119928	0.000872657	0.00114587	0.000927644	0.00109051	0.000654262	0.00108891
Bacteria|Proteobacteria|Alphaproteobacteria|Rhizobiales|Bradyrhizobiaceae|Bosea	3.12625e-05	8.6714e-05	0	6.51381e-05	4.23621e-05	3.01823e-05	7.49198e-05	9.04186e-05	3.91566e-05	0.000177059	4.72233e-05	2.09754e-05	3.80132e-05	5.45127e-05	1.85672e-05	0.000114587	7.00109e-05	3.63504e-05	0	1.83009e-05
Bacteria|Proteobacteria|Alphaproteobacteria|Rhizobiales|Bradyrhizobiaceae|Bradyrhizobium	0.000789377	0.00101166	0.00104719	0.000933646	0.000931966	0.00108656	0.000899038	0.000904186	0.00109638	0.00112137	0.000613903	0.000954379	0.000582869	0.000708666	0.000807672	0.00100264	0.000787622	0.00087241	0.00102065	0.000759489
Bacteria|Proteobacteria|Alphaproteobacteria|Rhizobiales|Bradyrhizobiaceae|Tardiphaga	3.90781e-05	0	0	4.34254e-05	2.11811e-05	6.03646e-05	4.49519e-05	3.01395e-05	1.95783e-05	2.95098e-05	4.72233e-05	5.24384e-05	2.53421e-05	7.26837e-05	1.85672e-05	8.59402e-05	5.25081e-05	1.81752e-05	0	1.83009e-05
Bacteria|Proteobacteria|Alphaproteobacteria|Rhizobiales|Brucellaceae|Ochrobactrum	7.03405e-05	0.000101166	0.000209439	0.00023884	0.000169448	0.000875287	0.000449519	0.000210977	0.000411144	0.000206569	5.90291e-05	2.09754e-05	1.26711e-05	0.000109025	5.57015e-05	0.000429701	0.000253789	0.000345329	0.000183193	0.000448373
Bacteria|Proteobacteria|Alphaproteobacteria|Rhizobiales|Hyphomicrobiaceae|Devosia	0.000453306	0.00043357	0.00048869	0.000477679	0.000529526	0.000452735	0.000479487	0.000421954	0.000665662	0.000678726	0.000212505	0.000283167	0.000367461	0.00039976	0.000167105	0.000658875	0.000428816	0.000527081	0.000314046	0.000448373
Bacteria|Proteobacteria|Alphaproteobacteria|Rhizobiales|Hyphomicrobiaceae|Hyphomicrobium	0.000484568	0.000462475	0.000279252	0.000369116	0.000338897	0.000241458	0.000359615	0.000452093	0.000528614	0.000413138	0.000318757	0.000346093	0.000380132	0.000381589	0.000380627	0.000429701	0.000332552	0.000272628	0.000366387	0.000366019
Bacteria|Proteobacteria|Alphaproteobacteria|Rhizobiales|Hyphomicrobiaceae|Pedomicrobium	0.000398596	0.000419118	0.000279252	0.000260552	0.000296535	0.000301823	0.000344631	0.000241116	0.000195783	0.000265589	0.000330563	0.000377556	0.00035479	0.000272564	0.000306358	0.000315114	0.000236287	0.000272628	0.000183193	0.000301966
Bacteria|Proteobacteria|Alphaproteobacteria|Rhizobiales|Hyphomicrobiaceae|Rhodomicrobium	7.81561e-06	7.22616e-05	0	2.17127e-05	2.11811e-05	0	4.49519e-05	3.01395e-05	0	0.000118039	1.18058e-05	0	0	1.81709e-05	2.78508e-05	0	8.75136e-06	0	0	9.15047e-06
Bacteria|Proteobacteria|Alphaproteobacteria|Rhizobiales|Hyphomicrobiaceae|Rhodoplanes	4.68937e-05	4.3357e-05	0.000139626	6.51381e-05	8.47242e-05	9.05469e-05	4.49519e-05	0.000241116	5.87349e-05	8.85295e-05	2.36116e-05	2.09754e-05	0.000126711	5.45127e-05	6.49851e-05	2.86467e-05	6.12595e-05	1.81752e-05	0	5.49028e-05
Bacteria|Proteobacteria|Alphaproteobacteria|Rhizobiales|Hyphomicrobiaceae|Vasilyevaea	1.56312e-05	0	0	2.17127e-05	0	3.01823e-05	0	0	0	2.95098e-05	0	0	0	0	0	0	8.75136e-06	1.81752e-05	0	0
Bacteria|Proteobacteria|Alphaproteobacteria|Rhizobiales|Methylobacteriaceae|Methylobacterium	0.00012505	5.78093e-05	0	0.000130276	0.000105905	0.000150912	4.49519e-05	0.000180837	0	5.90197e-05	3.54175e-05	3.1463e-05	6.33553e-05	0.00019988	7.42687e-05	2.86467e-05	3.50054e-05	9.0876e-05	0.000157023	8.23542e-05
Bacteria|Proteobacteria|Alphaproteobacteria|Rhizobiales|Methylobacteriaceae|Microvirga	0.000218837	0.000375761	0.000209439	0.00032569	0.00040244	0.000332005	0.000209776	0.000301395	0.000293674	0.000265589	0.000188893	0.000251704	0.000215408	0.00039976	0.000120687	0.000286467	0.000245038	0.000290803	0.000209364	0.000247063
Bacteria|Proteobacteria|Alphaproteobacteria|Rhizobiales|Phyllobacteriaceae|Phyllobacterium	5.47093e-05	7.22616e-05	6.98129e-05	2.17127e-05	6.35432e-05	0.000271641	0.000389583	0.000241116	0.000215361	0.000295098	1.18058e-05	5.24384e-05	0.00011404	5.45127e-05	3.71343e-05	0	2.62541e-05	0	0.000157023	8.23542e-05
Bacteria|Proteobacteria|Alphaproteobacteria|Rhizobiales|Rhizobiaceae|Ensifer	0.00186793	0.0021823	0.00146607	0.00151989	0.00177921	0.00271641	0.00257724	0.00268242	0.00217319	0.0023903	0.00127503	0.00184583	0.00176128	0.00170807	0.00183815	0.00329437	0.00201281	0.00281716	0.00243385	0.00219611
Bacteria|Proteobacteria|Alphaproteobacteria|Rhizobiales|Rhizobiaceae|Kaistia	7.81561e-06	2.89047e-05	0	2.17127e-05	0	3.01823e-05	0	0	0	0	1.18058e-05	4.19507e-05	5.06842e-05	1.81709e-05	0	2.86467e-05	1.75027e-05	7.27008e-05	0	5.49028e-05
Bacteria|Proteobacteria|Alphaproteobacteria|Rhizobiales|Rhizobiaceae|Rhizobium	0.000601802	0.000520284	0.000418877	0.000455967	0.000677794	0.000724375	0.00071923	0.000813768	0.000920179	0.000796766	0.000389592	0.000629261	0.00059554	0.00059964	0.000501314	0.00105993	0.000822628	0.000854235	0.000785114	0.000878445
Bacteria|Proteobacteria|Alphaproteobacteria|Rhizobiales|Rhizobiaceae|Shinella	0	2.89047e-05	0	0	0	0	2.99679e-05	3.01395e-05	1.95783e-05	0	0	1.04877e-05	0	1.81709e-05	9.28359e-06	0	2.62541e-05	3.63504e-05	5.23409e-05	9.15047e-06
Bacteria|Proteobacteria|Alphaproteobacteria|Rhizobiales|Rhizobiales_Incertae_Sedis|Agaricicola	4.68937e-05	4.3357e-05	0.000139626	4.34254e-05	2.11811e-05	3.01823e-05	0	3.01395e-05	0	0	0	3.1463e-05	1.26711e-05	0	1.85672e-05	0	0	1.81752e-05	2.61705e-05	1.83009e-05
Bacteria|Proteobacteria|Alphaproteobacteria|Rhizobiales|Rhizobiales_Incertae_Sedis|Bauldia	2.34468e-05	8.6714e-05	6.98129e-05	2.17127e-05	6.35432e-05	0	1.4984e-05	0	3.91566e-05	2.95098e-05	3.54175e-05	7.34137e-05	8.86974e-05	0	9.28359e-06	0.000143234	0	3.63504e-05	2.61705e-05	7.32038e-05
Bacteria|Proteobacteria|Alphaproteobacteria|Rhizobiales|Rhizobiales_Incertae_Sedis|Nordella	0.000492384	0.000448022	0.000139626	0.000347403	0.000317716	0.000301823	0.000239743	0.000241116	0.000469879	0.000413138	0.000389592	0.000650236	0.000405474	0.000417931	0.000445612	0.000286467	0.000253789	0.00041803	0.000340216	0.000439223
Bacteria|Proteobacteria|Alphaproteobacteria|Rhizobiales|Rhizobiales_Incertae_Sedis|Rhizomicrobium	0.000203206	0.000144523	6.98129e-05	0.000130276	0.000127086	0.000150912	5.99359e-05	0.000150698	7.83131e-05	8.85295e-05	4.72233e-05	8.39014e-05	7.60264e-05	9.08546e-05	4.64179e-05	0.000143234	9.62649e-05	7.27008e-05	7.85114e-05	8.23542e-05
Bacteria|Proteobacteria|Alphaproteobacteria|Rhizobiales|Xanthobacteraceae|Labrys	0	0	6.98129e-05	0	4.23621e-05	0	0	0	0	0	0	2.09754e-05	0	0	0	0	0	1.81752e-05	0	9.15047e-06
Bacteria|Proteobacteria|Alphaproteobacteria|Rhizobiales|Xanthobacteraceae|Pseudolabrys	0.000672143	0.000765973	0.000698129	0.000499392	0.00059307	0.000543281	0.000509455	0.000602791	0.000646083	0.000590197	0.000377786	0.000713162	0.000684237	0.000672324	0.000770538	0.000286467	0.000533833	0.000327154	0.000340216	0.000448373
Bacteria|Proteobacteria|Alphaproteobacteria|Rhizobiales|Xanthobacteraceae|Variibacter	0.00089098	0.00102612	0.00104719	0.000673094	0.00099551	0.000754558	0.000764182	0.00066307	0.000900601	0.00138696	0.000554873	0.000576822	0.000785606	0.000890375	0.000779821	0.000830755	0.000621346	0.000799709	0.000732773	0.00058563
Bacteria|Proteobacteria|Alphaproteobacteria|Rhodobacterales|Rhodobacteraceae|Albimonas	1.56312e-05	2.89047e-05	0	2.17127e-05	0	3.01823e-05	2.99679e-05	3.01395e-05	0	0	0	1.04877e-05	1.26711e-05	1.81709e-05	1.85672e-05	0	8.75136e-06	3.63504e-05	0	9.15047e-06
Bacteria|Proteobacteria|Alphaproteobacteria|Rhodobacterales|Rhodobacteraceae|Amaricoccus	0	4.3357e-05	0	0	0	0	0	3.01395e-05	0	0	1.18058e-05	0	0	0	9.28359e-06	2.86467e-05	1.75027e-05	0	0	0
Bacteria|Proteobacteria|Alphaproteobacteria|Rhodobacterales|Rhodobacteraceae|Paracocccus	7.81561e-06	0	0	0	2.11811e-05	6.03646e-05	2.99679e-05	6.02791e-05	0	0	1.18058e-05	1.04877e-05	2.53421e-05	3.63418e-05	9.28359e-06	2.86467e-05	0	1.81752e-05	2.61705e-05	9.15047e-06
Bacteria|Proteobacteria|Alphaproteobacteria|Rhodobacterales|Rhodobacteraceae|Rubellimicrobium	7.81561e-06	1.44523e-05	0.000139626	2.17127e-05	2.11811e-05	0	0	9.04186e-05	3.91566e-05	2.95098e-05	1.18058e-05	1.04877e-05	0	0	3.71343e-05	0	0	0.000145402	7.85114e-05	8.23542e-05
Bacteria|Proteobacteria|Alphaproteobacteria|Rhodospirillales|Acetobacteraceae|Roseomonas	8.59718e-05	4.3357e-05	0.000139626	6.51381e-05	6.35432e-05	0	0.000104888	9.04186e-05	5.87349e-05	0.000118039	8.26407e-05	6.29261e-05	0.00011404	0.000145367	5.57015e-05	0.00017188	7.00109e-05	0.000145402	0.000104682	0.000100655
Bacteria|Proteobacteria|Alphaproteobacteria|Rhodospirillales|Rhodospirillaceae|Defluviicoccus	3.90781e-05	4.3357e-05	0	0	6.35432e-05	0	4.49519e-05	0	0	8.85295e-05	1.18058e-05	1.04877e-05	6.33553e-05	1.81709e-05	9.28359e-06	0	8.75136e-06	1.81752e-05	0	1.83009e-05
Bacteria|Proteobacteria|Alphaproteobacteria|Rhodospirillales|Rhodospirillaceae|Dongia	0.000226653	0.000158976	0.000209439	0.000282265	0.000169448	0.000120729	0.000254727	0.000241116	0.000215361	0.000324608	7.08349e-05	9.43891e-05	0.000152053	0.000181709	9.28359e-05	0.00017188	0.000148773	0.000218103	0.000104682	0.000109806
Bacteria|Proteobacteria|Alphaproteobacteria|Rhodospirillales|Rhodospirillaceae|Ferrovibrio	0.000132865	0.000173428	0.000139626	8.68508e-05	0.000148267	0.000241458	0.000179808	0.000150698	0.000137048	0.000118039	0.000106252	3.1463e-05	6.33553e-05	9.08546e-05	3.71343e-05	0.000143234	8.75136e-05	7.27008e-05	0.000130852	0.000118956
Bacteria|Proteobacteria|Alphaproteobacteria|Rhodospirillales|Rhodospirillaceae|Pelagibius	3.12625e-05	2.89047e-05	0	0	2.11811e-05	3.01823e-05	0	0	1.95783e-05	0	0	0	0	0	0	0	8.75136e-06	1.81752e-05	2.61705e-05	2.74514e-05
Bacteria|Proteobacteria|Alphaproteobacteria|Rhodospirillales|Rhodospirillaceae|Skermanella	0.000437674	0.000375761	0.000349065	0.000217127	0.000360078	0.000150912	0.000284695	0.000241116	0.000411144	0.000501667	0.000295145	0.000220241	0.000291434	0.000508786	0.000334209	0.000401054	0.000376308	0.000272628	0.000235534	0.000320266
Bacteria|Proteobacteria|Alphaproteobacteria|Rhodospirillales|Rhodospirillales_Incertae_Sedis|Candidatus_Alysiosphaera	0.000156312	0.000101166	0.000209439	2.17127e-05	0.000148267	0.000181094	2.99679e-05	6.02791e-05	9.78914e-05	8.85295e-05	0.000106252	0.000115364	0.000152053	0.000109025	0.000120687	5.72935e-05	0.000122519	9.0876e-05	0.000104682	7.32038e-05
Bacteria|Proteobacteria|Alphaproteobacteria|Rhodospirillales|Rhodospirillales_Incertae_Sedis|Reyranella	0.000984767	0.00106947	0.000977381	0.000890221	0.00105905	0.00108656	0.000914022	0.000874047	0.000939758	0.00123941	0.000661126	0.00103828	0.000886974	0.00145367	0.00075197	0.000830755	0.0006476	0.000890585	0.000863626	0.000942498
Bacteria|Proteobacteria|Alphaproteobacteria|Rickettsiales|Rickettsiaceae|Rickettsia	1.56312e-05	0	0	2.17127e-05	0	3.01823e-05	0	0	0	0	0	0	1.26711e-05	1.81709e-05	9.28359e-06	2.86467e-05	8.75136e-06	0	0	9.15047e-06
Bacteria|Proteobacteria|Alphaproteobacteria|Rickettsiales|Rickettsiales_Incertae_Sedis|Candidatus_Captivus	7.81561e-06	1.44523e-05	0	0	2.11811e-05	3.01823e-05	0	0	0	0	1.18058e-05	1.04877e-05	1.26711e-05	1.81709e-05	9.28359e-06	2.86467e-05	8.75136e-06	1.81752e-05	2.61705e-05	9.15047e-06
Bacteria|Proteobacteria|Alphaproteobacteria|Rickettsiales|Rickettsiales_Incertae_Sedis|Candidatus_Odyssella	3.12625e-05	7.22616e-05	6.98129e-05	2.17127e-05	4.23621e-05	0	2.99679e-05	3.01395e-05	0	0	5.90291e-05	2.09754e-05	2.53421e-05	3.63418e-05	2.78508e-05	0	8.75136e-06	1.81752e-05	0	3.66019e-05
Bacteria|Proteobacteria|Alphaproteobacteria|Sphingomonadales|Erythrobacteraceae|Altererythrobacter	0.000351703	0.000274594	0.000418877	0.000347403	0.000381259	0.000362188	0.000329647	0.000301395	0.000274096	0.000442648	0.000247922	0.000178291	0.000253421	0.000272564	0.000157821	0.000286467	0.000350054	0.000290803	0.000392557	0.000320266
Bacteria|Proteobacteria|Alphaproteobacteria|Sphingomonadales|Erythrobacteraceae|Croceicoccus	4.68937e-05	0	0	0	0	3.01823e-05	1.4984e-05	3.01395e-05	3.91566e-05	0	0	1.04877e-05	0	1.81709e-05	0	0	8.75136e-06	1.81752e-05	0	9.15047e-06
Bacteria|Proteobacteria|Alphaproteobacteria|Sphingomonadales|Erythrobacteraceae|Porphyrobacter	2.34468e-05	2.89047e-05	0	0	0	3.01823e-05	4.49519e-05	3.01395e-05	7.83131e-05	0.000206569	3.54175e-05	2.09754e-05	3.80132e-05	0	0	8.59402e-05	5.25081e-05	1.81752e-05	2.61705e-05	5.49028e-05
Bacteria|Proteobacteria|Alphaproteobacteria|Sphingomonadales|Sphingomonadaceae|Novosphingobium	7.03405e-05	0.000115619	6.98129e-05	4.34254e-05	0.000105905	9.05469e-05	0.000164824	3.01395e-05	0.000156626	0.000177059	9.44465e-05	4.19507e-05	3.80132e-05	9.08546e-05	8.35523e-05	0.00017188	0.000148773	0.000127226	0.000104682	0.000146408
Bacteria|Proteobacteria|Alphaproteobacteria|Sphingomonadales|Sphingomonadaceae|Sphingobium	0.00121142	0.00118509	0.00132645	0.00080337	0.000889604	0.0015393	0.00164824	0.00223033	0.00213403	0.00250834	0.000696543	0.000954379	0.000785606	0.000617811	0.000993344	0.00108858	0.00114643	0.00107234	0.00125618	0.00108891
Bacteria|Proteobacteria|Alphaproteobacteria|Sphingomonadales|Sphingomonadaceae|Sphingomonas	0.0103088	0.0108392	0.0118682	0.0099227	0.00921376	0.00996016	0.00929006	0.0104283	0.0115708	0.0130433	0.00819324	0.0100367	0.00935124	0.00966693	0.0104812	0.0133207	0.0106241	0.0123046	0.0126403	0.0116302
Bacteria|Proteobacteria|Alphaproteobacteria|Sphingomonadales|Sphingomonadaceae|Sphingopyxis	0.000132865	0.000101166	0.000139626	0.000108563	0.000169448	0.000452735	0.000179808	0.000241116	7.83131e-05	8.85295e-05	0.000106252	0.000115364	0.000164724	7.26837e-05	0.000111403	0.000343761	0.000280043	0.000163577	0.000287875	0.000301966
Bacteria|Proteobacteria|Alphaproteobacteria|Sphingomonadales|Sphingomonadaceae|Sphingorhabdus	1.56312e-05	1.44523e-05	0	0	0	0	1.4984e-05	0	0	0	1.18058e-05	0	0	1.81709e-05	0	0	0	0	0	9.15047e-06
Bacteria|Proteobacteria|Alphaproteobacteria|Sphingomonadales|Sphingomonadaceae|Sphingosinicella	0	4.3357e-05	0	0	0	3.01823e-05	1.4984e-05	0	1.95783e-05	2.95098e-05	1.18058e-05	1.04877e-05	0	0	1.85672e-05	0	8.75136e-06	0	0	1.83009e-05
Bacteria|Proteobacteria|Betaproteobacteria|Burkholderiales|Alcaligenaceae|Bordetella	0.000140681	0.000115619	6.98129e-05	0.000173702	0.000296535	0.000120729	0.000269711	0.000180837	0.000215361	0.000177059	8.26407e-05	5.24384e-05	6.33553e-05	5.45127e-05	8.35523e-05	0.000257821	0.000315049	0.000345329	0.000340216	0.000292815
Bacteria|Proteobacteria|Betaproteobacteria|Burkholderiales|Burkholderiaceae|Burkholderia	7.81561e-06	0	0	0	0	0	1.4984e-05	0	1.95783e-05	2.95098e-05	1.18058e-05	1.04877e-05	1.26711e-05	0	9.28359e-06	0	0	0	0	9.15047e-06
Bacteria|Proteobacteria|Betaproteobacteria|Burkholderiales|Burkholderiaceae|Candidatus_Glomeribacter	1.56312e-05	1.44523e-05	0	2.17127e-05	0	3.01823e-05	2.99679e-05	0	0	5.90197e-05	1.18058e-05	2.09754e-05	1.26711e-05	1.81709e-05	9.28359e-06	5.72935e-05	3.50054e-05	0	2.61705e-05	9.15047e-06
Bacteria|Proteobacteria|Betaproteobacteria|Burkholderiales|Burkholderiaceae|Cupriavidus	0.000296993	0.000202333	0.000279252	0.000390829	0.000254173	0.000271641	0.000209776	0.000120558	0.00011747	0.000118039	0.000247922	0.000262192	0.000266092	0.000272564	0.000241373	0.000372407	0.000271292	0.000399855	0.000209364	0.000256213
Bacteria|Proteobacteria|Betaproteobacteria|Burkholderiales|Burkholderiaceae|Lautropia	0	0	0	0	0	0	0	3.01395e-05	0	2.95098e-05	3.54175e-05	5.24384e-05	1.26711e-05	0	9.28359e-06	0	0	0	0	9.15047e-06
Bacteria|Proteobacteria|Betaproteobacteria|Burkholderiales|Burkholderiaceae|Limnobacter	0.000304809	0.000173428	0.000209439	0.000347403	0.00019063	0.000120729	0.000104888	0.000391814	0.000234939	0.000295098	0.000177087	0.000209754	0.00035479	0.000290735	0.000278508	0.000544288	0.000437568	0.000508906	0.000418728	0.000237912
Bacteria|Proteobacteria|Betaproteobacteria|Burkholderiales|Comamonadaceae|Aquabacterium	0	0	0	0	2.11811e-05	0	1.4984e-05	3.01395e-05	1.95783e-05	5.90197e-05	0	1.04877e-05	1.26711e-05	0	0	0	0	5.45256e-05	2.61705e-05	9.15047e-06
Bacteria|Proteobacteria|Betaproteobacteria|Burkholderiales|Comamonadaceae|Caenimonas	8.59718e-05	1.44523e-05	0.00048869	0	4.23621e-05	9.05469e-05	8.99038e-05	0.000210977	1.95783e-05	0.000147549	2.36116e-05	0	8.86974e-05	5.45127e-05	5.57015e-05	8.59402e-05	8.75136e-05	0.000181752	7.85114e-05	0.000109806
Bacteria|Proteobacteria|Betaproteobacteria|Burkholderiales|Comamonadaceae|Hydrogenophaga	0.000336071	0.000289047	0.000279252	0.00032569	6.35432e-05	0.000633828	0.000374599	0.000813768	0.000587349	0.000619707	0.000118058	0.000230729	0.000266092	0.000272564	0.000278508	0.000286467	0.000463822	0.000617957	0.000628091	0.000494125
Bacteria|Proteobacteria|Betaproteobacteria|Burkholderiales|Comamonadaceae|Ideonella	7.03405e-05	0.000173428	6.98129e-05	0.000173702	0.000148267	3.01823e-05	4.49519e-05	9.04186e-05	0.00011747	5.90197e-05	4.72233e-05	7.34137e-05	8.86974e-05	3.63418e-05	7.42687e-05	0.000229174	7.00109e-05	9.0876e-05	0.000104682	0.000118956
Bacteria|Proteobacteria|Betaproteobacteria|Burkholderiales|Comamonadaceae|Inhella	7.81561e-06	2.89047e-05	0	2.17127e-05	0	0	1.4984e-05	0	0	0	0	1.04877e-05	0	1.81709e-05	0	2.86467e-05	2.62541e-05	0	7.85114e-05	6.40533e-05
Bacteria|Proteobacteria|Betaproteobacteria|Burkholderiales|Comamonadaceae|Methylibium	7.81561e-06	7.22616e-05	6.98129e-05	6.51381e-05	2.11811e-05	3.01823e-05	4.49519e-05	0.000150698	5.87349e-05	0	1.18058e-05	1.04877e-05	0	1.81709e-05	0	2.86467e-05	8.75136e-06	0	7.85114e-05	2.74514e-05
Bacteria|Proteobacteria|Betaproteobacteria|Burkholderiales|Comamonadaceae|Polaromonas	9.37874e-05	0.000115619	6.98129e-05	0.000130276	8.47242e-05	6.03646e-05	5.99359e-05	0	0.000156626	0	5.90291e-05	3.1463e-05	3.80132e-05	0	4.64179e-05	2.86467e-05	7.87622e-05	0.000199927	0.000130852	7.32038e-05
Bacteria|Proteobacteria|Betaproteobacteria|Burkholderiales|Comamonadaceae|Xenophilus	3.12625e-05	5.78093e-05	0.000139626	2.17127e-05	4.23621e-05	9.05469e-05	4.49519e-05	3.01395e-05	7.83131e-05	5.90197e-05	2.36116e-05	2.09754e-05	1.26711e-05	0	1.85672e-05	0	4.37568e-05	0	2.61705e-05	9.15047e-06
Bacteria|Proteobacteria|Betaproteobacteria|Burkholderiales|Oxalobacteraceae|Massilia	0.000500199	0.000462475	0.00048869	0.000369116	0.000317716	0.000452735	0.000629327	0.000572651	0.000665662	0.00100333	0.000271534	0.000503408	0.000519513	0.000436102	0.000436329	0.000888049	0.000656352	0.000599782	0.000601921	0.000805241
Bacteria|Proteobacteria|Betaproteobacteria|Burkholderiales|Oxalobacteraceae|Pseudoduganella	0.000515831	0.000679259	0.000767942	0.000586243	0.000211811	0.000482917	0.000494471	0.000904186	0.000548192	0.000649217	0.000625708	0.000461458	0.000468829	0.000763178	0.000733403	0.00111722	0.00112017	0.00112686	0.000915967	0.00113466
Bacteria|Proteobacteria|Betaproteobacteria|Hydrogenophilales|Hydrogenophilaceae|Thiobacillus	3.12625e-05	1.44523e-05	0	0	2.11811e-05	0	0	0	0	0	0	0	1.26711e-05	0	9.28359e-06	2.86467e-05	1.75027e-05	0	0	9.15047e-06
Bacteria|Proteobacteria|Betaproteobacteria|Methylophilales|Methylophilaceae|Methylobacillus	0.000429859	0.000303499	0.000279252	0.000434254	0.000338897	0.000694193	0.000524439	0.000452093	0.000313253	0.000531177	0.000188893	0.000304143	0.00035479	0.000308906	0.000297075	0.000716168	0.000997655	0.00090876	0.000968308	0.000988251
Bacteria|Proteobacteria|Betaproteobacteria|Methylophilales|Methylophilaceae|Methylophilus	2.34468e-05	1.44523e-05	0	4.34254e-05	0	0	4.49519e-05	0	5.87349e-05	5.90197e-05	0	2.09754e-05	2.53421e-05	0	1.85672e-05	5.72935e-05	1.75027e-05	0.000181752	7.85114e-05	0.000109806
Bacteria|Proteobacteria|Betaproteobacteria|Methylophilales|Methylophilaceae|Methylotenera	0.000617434	0.000578093	0.00104719	0.000716519	0.000720156	0.0013582	0.00113878	0.00066307	0.000724396	0.000472157	0.000578485	0.000629261	0.000570198	0.000617811	0.000501314	0.000802108	0.000586341	0.000981461	0.000758944	0.000640533
Bacteria|Proteobacteria|Betaproteobacteria|Neisseriales|Neisseriaceae|Vitreoscilla	2.34468e-05	1.44523e-05	0	2.17127e-05	6.35432e-05	6.03646e-05	1.4984e-05	6.02791e-05	1.95783e-05	8.85295e-05	1.18058e-05	0	1.26711e-05	1.81709e-05	1.85672e-05	0.000114587	0.000157524	0.000127226	0.000183193	0.00020131
Bacteria|Proteobacteria|Betaproteobacteria|Nitrosomonadales|Nitrosomonadaceae|Nitrosomonas	0.000719036	0.000708164	0.000628316	0.00056453	0.000741337	0.000543281	0.000539423	0.00063293	0.000274096	0.000590197	0.000484039	0.000367069	0.000544856	0.00039976	0.000399194	0.000343761	0.000280043	0.000527081	0.000314046	0.000366019
Bacteria|Proteobacteria|Betaproteobacteria|Nitrosomonadales|Nitrosomonadaceae|Nitrosospira	0.00558035	0.00595436	0.00635297	0.00594928	0.00516818	0.00522154	0.00464503	0.00464149	0.00385692	0.00439697	0.00442718	0.00561091	0.00482767	0.00519688	0.00531949	0.00558611	0.00475199	0.00483461	0.00552197	0.00506936
Bacteria|Proteobacteria|Betaproteobacteria|Rhodocyclales|Rhodocyclaceae|Azoarcus	0.000664327	0.000563641	0.00048869	0.000607956	0.000635432	0.000664011	0.000449519	0.00066307	0.00056777	0.000560687	0.000472233	0.000534872	0.000430816	0.000563298	0.000575582	0.000315114	0.000472573	0.000272628	0.00057575	0.000439223
Bacteria|Proteobacteria|Betaproteobacteria|Rhodocyclales|Rhodocyclaceae|Georgfuchsia	3.90781e-05	0	0.000279252	2.17127e-05	2.11811e-05	6.03646e-05	0	6.02791e-05	0	0	3.54175e-05	0	5.06842e-05	3.63418e-05	9.28359e-06	8.59402e-05	8.75136e-06	3.63504e-05	0	9.15047e-06
Bacteria|Proteobacteria|Betaproteobacteria|Rhodocyclales|Rhodocyclaceae|Thauera	0.000109419	4.3357e-05	6.98129e-05	0.000130276	0.000105905	0	4.49519e-05	9.04186e-05	3.91566e-05	8.85295e-05	2.36116e-05	6.29261e-05	5.06842e-05	3.63418e-05	3.71343e-05	0	1.75027e-05	7.27008e-05	0	4.57524e-05
Bacteria|Proteobacteria|Betaproteobacteria|Rhodocyclales|Rhodocyclaceae|Uliginosibacterium	0	0	0	0	2.11811e-05	6.03646e-05	2.99679e-05	0	3.91566e-05	0	0	0	0	1.81709e-05	0	5.72935e-05	0	1.81752e-05	0	9.15047e-06
Bacteria|Proteobacteria|Deltaproteobacteria|Bdellovibrionales|Bacteriovoracaceae|Bacteriovorax	7.81561e-06	0	0	0	2.11811e-05	3.01823e-05	1.4984e-05	3.01395e-05	0	2.95098e-05	0	0	2.53421e-05	0	0	2.86467e-05	1.75027e-05	1.81752e-05	5.23409e-05	2.74514e-05
Bacteria|Proteobacteria|Deltaproteobacteria|Bdellovibrionales|Bacteriovoracaceae|Peredibacter	0.000148497	0.000303499	0	0.000282265	0.000148267	0.000271641	0.000179808	0.000120558	0.000156626	5.90197e-05	0.00014167	0.00013634	0.000152053	7.26837e-05	0.000139254	0.000315114	0.000166276	9.0876e-05	0.000314046	0.000100655
Bacteria|Proteobacteria|Deltaproteobacteria|Bdellovibrionales|Bdellovibrionaceae|Bdellovibrio	0.00205551	0.00261587	0.00258308	0.00271409	0.00194866	0.0023844	0.00244239	0.00277284	0.00197741	0.00241981	0.00212505	0.00226534	0.00248353	0.00316174	0.00257155	0.00272144	0.00357055	0.00281716	0.0030096	0.00372424
Bacteria|Proteobacteria|Deltaproteobacteria|Desulfobacterales|Nitrospinaceae|Candidatus_Entotheonella	0.00191483	0.00195106	0.0021642	0.00193243	0.00144031	0.00138839	0.00140849	0.00156726	0.00127259	0.00135745	0.00126322	0.00162559	0.0018373	0.00170807	0.0016989	0.00148963	0.00147898	0.00141767	0.00154406	0.00147323
Bacteria|Proteobacteria|Deltaproteobacteria|Desulfuromonadales|Geobacteraceae|Geoalkalibacter	3.90781e-05	2.89047e-05	0	2.17127e-05	8.47242e-05	0	2.99679e-05	0	3.91566e-05	0	2.36116e-05	0	0	0	2.78508e-05	2.86467e-05	1.75027e-05	1.81752e-05	2.61705e-05	9.15047e-06
Bacteria|Proteobacteria|Deltaproteobacteria|Desulfuromonadales|Geobacteraceae|Geobacter	3.12625e-05	0	0	2.17127e-05	0	0	0	0	0	0	0	0	2.53421e-05	0	0	0	0	1.81752e-05	0	0
Bacteria|Proteobacteria|Deltaproteobacteria|Myxococcales|Cystobacteraceae|Anaeromyxobacter	0.000117234	7.22616e-05	6.98129e-05	0.000108563	2.11811e-05	6.03646e-05	0.000104888	0.000180837	3.91566e-05	8.85295e-05	1.18058e-05	3.1463e-05	8.86974e-05	7.26837e-05	4.64179e-05	2.86467e-05	6.12595e-05	5.45256e-05	7.85114e-05	5.49028e-05
Bacteria|Proteobacteria|Deltaproteobacteria|Myxococcales|Cystobacteraceae|Melittangium	3.12625e-05	2.89047e-05	0	0	2.11811e-05	0	4.49519e-05	6.02791e-05	0	0	3.54175e-05	2.09754e-05	0	3.63418e-05	0	0	0	0	0	0
Bacteria|Proteobacteria|Deltaproteobacteria|Myxococcales|Haliangiaceae|Haliangium	0.00803445	0.00825228	0.00872661	0.0073606	0.00720156	0.00715321	0.00645809	0.00786642	0.00620632	0.00669873	0.00597374	0.00596749	0.00632286	0.00626897	0.00696269	0.00670333	0.00590717	0.0068884	0.00706603	0.00630467
Bacteria|Proteobacteria|Deltaproteobacteria|Myxococcales|Myxococcaceae|Myxococcus	7.81561e-06	1.44523e-05	0	4.34254e-05	2.11811e-05	0	0	0	0	0	1.18058e-05	0	0	0	9.28359e-06	2.86467e-05	0	5.45256e-05	2.61705e-05	9.15047e-06
Bacteria|Proteobacteria|Deltaproteobacteria|Myxococcales|Nannocystaceae|Enhygromyxa	0.000140681	8.6714e-05	0.000139626	0.000130276	0.000169448	0.000241458	8.99038e-05	0.000210977	0.000156626	0.000177059	0.000129864	6.29261e-05	0.000190066	0.000127196	9.28359e-05	0.000343761	0.00013127	0.000163577	7.85114e-05	0.000100655
Bacteria|Proteobacteria|Deltaproteobacteria|Myxococcales|Nannocystaceae|Nannocystis	0.000734668	0.000635902	0.000418877	0.000955359	0.000741337	0.00078474	0.00071923	0.000874047	0.000606927	0.000413138	0.000590291	0.000618773	0.000570198	0.000581469	0.000742687	0.000716168	0.000691357	0.00083606	0.000837455	0.000896746
Bacteria|Proteobacteria|Deltaproteobacteria|Myxococcales|Phaselicystidaceae|Phaselicystis	0.000351703	0.000375761	0.000418877	0.000347403	0.000232992	0.00039237	0.00022476	0.000301395	0.000293674	0.000324608	0.000318757	0.000325118	0.00035479	0.000363418	0.000287791	0.000257821	0.000376308	0.000308979	0.000235534	0.000247063
Bacteria|Proteobacteria|Deltaproteobacteria|Myxococcales|Polyangiaceae|Byssovorax	0.000453306	0.00043357	0.000418877	0.000477679	0.000381259	0.000301823	0.000344631	0.000391814	0.000293674	0.000324608	0.000401398	0.000335606	0.000316776	0.000308906	0.000427045	0.000343761	0.000315049	0.000381679	0.000366387	0.000347718
Bacteria|Proteobacteria|Deltaproteobacteria|Myxococcales|Polyangiaceae|Labilithrix	7.81561e-06	0	0	0	2.11811e-05	0	1.4984e-05	0	0	0	0	0	0	1.81709e-05	1.85672e-05	2.86467e-05	0	0	0	9.15047e-06
Bacteria|Proteobacteria|Deltaproteobacteria|Myxococcales|Polyangiaceae|Polyangium	0.000156312	0.000101166	0	0.000303978	0.000169448	0.000301823	0.000164824	0.000241116	0.000156626	0.000118039	0.000118058	0.000146827	0.000190066	0.000290735	0.000167105	0.000143234	0.000148773	0.000236278	0.000261705	0.000366019
Bacteria|Proteobacteria|Deltaproteobacteria|Myxococcales|Polyangiaceae|Sorangium	0.000851902	0.00105502	0.000837755	0.00080337	0.000974329	0.000875287	0.000809134	0.000843907	0.000763553	0.00100333	0.000696543	0.000744625	0.000709579	0.00103574	0.000835523	0.000859402	0.000691357	0.000890585	0.000863626	0.00104315
Bacteria|Proteobacteria|Deltaproteobacteria|Myxococcales|Sandaracinaceae|Sandaracinus	0.000609618	0.000751521	0.000628316	0.000716519	0.000677794	0.00078474	0.000689262	0.000934326	0.000606927	0.000826276	0.000413204	0.000461458	0.000557527	0.000526957	0.000324925	0.000630228	0.000481325	0.000527081	0.000471069	0.000439223
Bacteria|Proteobacteria|Deltaproteobacteria|Myxococcales|Vulgatibacteraceae|Vulgatibacter	5.47093e-05	1.44523e-05	0	0	4.23621e-05	0	2.99679e-05	9.04186e-05	1.95783e-05	2.95098e-05	5.90291e-05	1.04877e-05	0	5.45127e-05	1.85672e-05	2.86467e-05	3.50054e-05	5.45256e-05	0.000130852	9.15047e-06
Bacteria|Proteobacteria|Deltaproteobacteria|Oligoflexales|Oligoflexaceae|Oligoflexus	0.000117234	8.6714e-05	0.000209439	0.000130276	0.000105905	0.000150912	0.000164824	0.000120558	5.87349e-05	8.85295e-05	9.44465e-05	0.000125852	6.33553e-05	0.000145367	0.000167105	0.000114587	0.000113768	0.000109051	0.000104682	0.000164708
Bacteria|Proteobacteria|Gammaproteobacteria|Aeromonadales|Aeromonadaceae|Aeromonas	2.34468e-05	0	0	0	0	0	1.4984e-05	0	0	0	0	1.04877e-05	0	1.81709e-05	9.28359e-06	0	8.75136e-06	0	0	9.15047e-06
Bacteria|Proteobacteria|Gammaproteobacteria|Cellvibrionales|Cellvibrionaceae|Cellvibrio	0.00100821	0.001214	0.000698129	0.00115077	0.000910785	0.00169021	0.00122869	0.00141656	0.00123343	0.000885295	0.000802796	0.00108023	0.000874303	0.00136282	0.00127185	0.00338031	0.00294046	0.00358052	0.00324514	0.00292815
Bacteria|Proteobacteria|Gammaproteobacteria|Cellvibrionales|Cellvibrionaceae|Simiduia	5.47093e-05	7.22616e-05	0	4.34254e-05	2.11811e-05	6.03646e-05	5.99359e-05	0.000150698	7.83131e-05	0.000118039	3.54175e-05	4.19507e-05	5.06842e-05	3.63418e-05	6.49851e-05	0.00017188	7.00109e-05	7.27008e-05	0.000104682	2.74514e-05
Bacteria|Proteobacteria|Gammaproteobacteria|Cellvibrionales|Halieaceae|Haliea	0.000273546	0.000231237	0.000209439	0.00032569	0.000169448	0.000241458	0.00022476	0.000210977	9.78914e-05	0.000118039	0.00014167	0.000283167	0.000253421	0.000218051	0.000185672	0.000114587	0.000157524	0.000127226	0.000235534	0.00019216
Bacteria|Proteobacteria|Gammaproteobacteria|Chromatiales|Chromatiaceae|Rheinheimera	0	1.44523e-05	0	0	0	0	0	3.01395e-05	1.95783e-05	2.95098e-05	0	0	0	0	9.28359e-06	8.59402e-05	5.25081e-05	1.81752e-05	0	1.83009e-05
Bacteria|Proteobacteria|Gammaproteobacteria|Chromatiales|Ectothiorhodospiraceae|Acidiferrobacter	0.000164128	0.000260142	0.000139626	0.000108563	0.000211811	0.000211276	0.000134856	0.000150698	0.000137048	8.85295e-05	0.000129864	0.000178291	0.00024075	0.000145367	0.000148537	0.000200527	0.000148773	0.000109051	0.000104682	0.000146408
Bacteria|Proteobacteria|Gammaproteobacteria|Enterobacteriales|Enterobacteriaceae|Providencia	0.000211022	0.000231237	0.00048869	0.000217127	0.00019063	6.03646e-05	0.000179808	0.000180837	0.000411144	0.000177059	0.00014167	0.000167803	0.000202737	0.000163538	0.000222806	0.00137504	0.000980152	0.000981461	0.000915967	0.00116211
Bacteria|Proteobacteria|Gammaproteobacteria|Enterobacteriales|Enterobacteriaceae|Serratia	3.12625e-05	1.44523e-05	6.98129e-05	6.51381e-05	6.35432e-05	6.03646e-05	0	6.02791e-05	0	0	3.54175e-05	6.29261e-05	7.60264e-05	7.26837e-05	9.28359e-06	0	3.50054e-05	5.45256e-05	0	5.49028e-05
Bacteria|Proteobacteria|Gammaproteobacteria|Legionellales|Coxiellaceae|Aquicella	0.0061587	0.00546298	0.00586428	0.00592757	0.00504109	0.00452735	0.00501963	0.00602791	0.00289759	0.00339363	0.002432	0.00296801	0.00316776	0.00278015	0.00277579	0.0034949	0.00259915	0.00314431	0.00376855	0.00308371
Bacteria|Proteobacteria|Gammaproteobacteria|Legionellales|Coxiellaceae|Coxiella	0.00012505	2.89047e-05	6.98129e-05	0.000151989	6.35432e-05	0.000120729	7.49198e-05	9.04186e-05	5.87349e-05	5.90197e-05	8.26407e-05	8.39014e-05	2.53421e-05	0.000181709	6.49851e-05	5.72935e-05	7.00109e-05	7.27008e-05	2.61705e-05	6.40533e-05
Bacteria|Proteobacteria|Gammaproteobacteria|Legionellales|Coxiellaceae|Rickettsiella	3.12625e-05	7.22616e-05	0	4.34254e-05	6.35432e-05	3.01823e-05	1.4984e-05	3.01395e-05	3.91566e-05	0	0	0	1.26711e-05	1.81709e-05	9.28359e-06	0	0	0	0	1.83009e-05
Bacteria|Proteobacteria|Gammaproteobacteria|Legionellales|Legionellaceae|Legionella	3.90781e-05	1.44523e-05	0	0	2.11811e-05	3.01823e-05	2.99679e-05	6.02791e-05	3.91566e-05	2.95098e-05	2.36116e-05	3.1463e-05	2.53421e-05	3.63418e-05	9.28359e-06	0	1.75027e-05	1.81752e-05	2.61705e-05	1.83009e-05
Bacteria|Proteobacteria|Gammaproteobacteria|Methylococcales|Methylococcaceae|Methylocaldum	0	0	6.98129e-05	0	0	0	0	0	0	0	1.18058e-05	0	1.26711e-05	0	9.28359e-06	5.72935e-05	0	0	2.61705e-05	0
Bacteria|Proteobacteria|Gammaproteobacteria|Oceanospirillales|Oceanospirillaceae|Pseudospirillum	0.000242284	0.000173428	0.000209439	0.000390829	0.000211811	0.000362188	0.000254727	0.000271256	0.000137048	0.000177059	0.00014167	0.000188778	0.000228079	0.000218051	0.000167105	0.000257821	0.000210033	0.000181752	0.000130852	0.000164708
Bacteria|Proteobacteria|Gammaproteobacteria|Order_Incertae_Sedis|Family_Incertae_Sedis|Marinicella	0.000203206	0.000158976	0.000139626	0.000151989	0.000338897	0.000271641	0.000194792	9.04186e-05	9.78914e-05	0.000206569	0.000129864	0.000104877	0.000291434	9.08546e-05	0.000120687	0.000114587	0.000122519	0.000127226	7.85114e-05	0.000137257
Bacteria|Proteobacteria|Gammaproteobacteria|Pseudomonadales|Moraxellaceae|Acinetobacter	0.000336071	0.000274594	0.000418877	0.000217127	0.000254173	0.000150912	0.000209776	0.000271256	0.000234939	0.000118039	0.000118058	0.000293655	0.000177395	0.000327076	0.000250657	0.00174745	0.00165401	0.00109051	0.00112533	0.00150983
Bacteria|Proteobacteria|Gammaproteobacteria|Pseudomonadales|Pseudomonadaceae|Azotobacter	0.000234468	0.000144523	0	0.000195414	0.000169448	0.000150912	0.000209776	0.000180837	7.83131e-05	8.85295e-05	0.000177087	0.000167803	0.000101368	0.000163538	8.35523e-05	8.59402e-05	0.000140022	0.000145402	0.000157023	0.000164708
Bacteria|Proteobacteria|Gammaproteobacteria|Pseudomonadales|Pseudomonadaceae|Pseudomonas	0.00240721	0.00237018	0.00251326	0.00284436	0.0020122	0.0028975	0.00289191	0.0028934	0.00274096	0.00286245	0.00233755	0.00294704	0.00286366	0.00319808	0.00271081	0.00352355	0.00363181	0.00367139	0.00423962	0.00355038
Bacteria|Proteobacteria|Gammaproteobacteria|Xanthomonadales|Algiphilaceae|Algiphilus	1.56312e-05	1.44523e-05	0	0	0	9.05469e-05	0	3.01395e-05	1.95783e-05	2.95098e-05	0	0	0	0	0	5.72935e-05	8.75136e-06	0	0	1.83009e-05
Bacteria|Proteobacteria|Gammaproteobacteria|Xanthomonadales|Solimonadaceae|Fontimonas	0.000140681	0.000130071	0.000209439	0.000108563	2.11811e-05	0.000150912	5.99359e-05	9.04186e-05	0.000156626	0.000236079	0.000200699	0.000220241	0.000190066	0.000109025	0.00023209	0.000229174	0.0003238	0.000363504	0.000314046	0.000219611
Bacteria|Proteobacteria|Gammaproteobacteria|Xanthomonadales|Solimonadaceae|Polycyclovorans	0.00192264	0.00183545	0.00125663	0.00197586	0.00203338	0.00166003	0.0016782	0.00174809	0.00185994	0.00188863	0.0018181	0.00219192	0.00226812	0.0019988	0.00212594	0.00146098	0.00177653	0.00179935	0.00188427	0.00183009
Bacteria|Proteobacteria|Gammaproteobacteria|Xanthomonadales|Xanthomonadaceae|Arenimonas	0.000414228	0.000404665	0.000628316	0.000499392	0.000381259	0.000452735	0.000509455	0.000572651	0.000587349	0.000708236	0.000436815	0.000440482	0.000380132	0.000508786	0.000473463	0.000945342	0.000717611	0.000636132	0.000601921	0.000759489
Bacteria|Proteobacteria|Gammaproteobacteria|Xanthomonadales|Xanthomonadaceae|Chiayiivirga	0	1.44523e-05	0	0	2.11811e-05	3.01823e-05	2.99679e-05	6.02791e-05	5.87349e-05	5.90197e-05	1.18058e-05	1.04877e-05	0	1.81709e-05	9.28359e-06	0	1.75027e-05	1.81752e-05	0	1.83009e-05
Bacteria|Proteobacteria|Gammaproteobacteria|Xanthomonadales|Xanthomonadaceae|Dokdonella	1.56312e-05	0	0	2.17127e-05	0	3.01823e-05	7.49198e-05	6.02791e-05	3.91566e-05	8.85295e-05	3.54175e-05	1.04877e-05	1.26711e-05	1.81709e-05	1.85672e-05	0.000114587	1.75027e-05	0	0	3.66019e-05
Bacteria|Proteobacteria|Gammaproteobacteria|Xanthomonadales|Xanthomonadaceae|Koukoulia	3.12625e-05	1.44523e-05	0	0	2.11811e-05	6.03646e-05	1.4984e-05	6.02791e-05	1.95783e-05	0	1.18058e-05	1.04877e-05	2.53421e-05	0	1.85672e-05	0.000114587	0.000105016	0.000109051	5.23409e-05	0.000109806
Bacteria|Proteobacteria|Gammaproteobacteria|Xanthomonadales|Xanthomonadaceae|Luteimonas	0.000164128	8.6714e-05	6.98129e-05	0.000173702	0.000127086	0.000301823	0.000179808	0.000271256	0.000137048	0.000236079	0.00014167	0.000209754	0.00011404	7.26837e-05	0.000102119	0.000229174	0.000236287	0.000163577	0.000235534	0.00019216
Bacteria|Proteobacteria|Gammaproteobacteria|Xanthomonadales|Xanthomonadaceae|Lysobacter	0.00336071	0.00306389	0.00383971	0.00306149	0.00243582	0.00322951	0.00361114	0.00328521	0.00438554	0.00472157	0.00318757	0.00335606	0.00347187	0.00363418	0.00342564	0.00501318	0.00411314	0.00428935	0.00431813	0.00454778
Bacteria|Proteobacteria|Gammaproteobacteria|Xanthomonadales|Xanthomonadaceae|Panacagrimonas	0.000406412	0.000462475	0.000349065	0.000499392	0.000338897	0.000422552	0.000329647	0.000421954	0.000313253	0.000442648	0.00050765	0.000660724	0.000646224	0.000654153	0.000705553	0.000601581	0.000761368	0.000636132	0.000837455	0.000603931
Bacteria|Proteobacteria|Gammaproteobacteria|Xanthomonadales|Xanthomonadaceae|Pseudoxanthomonas	0.0015006	0.00140188	0.00125663	0.00121591	0.00137677	0.0025655	0.0022476	0.0027427	0.00215361	0.00256736	0.00115697	0.00118511	0.00139382	0.00125379	0.0013554	0.00203392	0.00175027	0.00187205	0.0018581	0.00194905
Bacteria|Proteobacteria|Gammaproteobacteria|Xanthomonadales|Xanthomonadaceae|Rhodanobacter	2.34468e-05	0	6.98129e-05	4.34254e-05	8.47242e-05	0	0	0	0	0	0	1.04877e-05	1.26711e-05	0	0	0	8.75136e-06	0	0	0
Bacteria|Proteobacteria|Gammaproteobacteria|Xanthomonadales|Xanthomonadaceae|Stenotrophomonas	0.000265731	0.000332404	0.000279252	0.00023884	0.000127086	0.000633828	0.000689262	0.000934326	0.000822288	0.000796766	0.000306951	0.000304143	0.000418145	0.000345247	0.000352776	0.000973989	0.000726363	0.000727008	0.000601921	0.000850994
Bacteria|Proteobacteria|Gammaproteobacteria|Xanthomonadales|Xanthomonadaceae|Tahibacter	3.90781e-05	5.78093e-05	6.98129e-05	8.68508e-05	6.35432e-05	0.000120729	0.000134856	6.02791e-05	3.91566e-05	5.90197e-05	4.72233e-05	4.19507e-05	2.53421e-05	3.63418e-05	6.49851e-05	2.86467e-05	8.75136e-05	7.27008e-05	5.23409e-05	0.000100655
Bacteria|Proteobacteria|Gammaproteobacteria|Xanthomonadales|Xanthomonadaceae|Thermomonas	5.47093e-05	2.89047e-05	0	2.17127e-05	2.11811e-05	9.05469e-05	2.99679e-05	6.02791e-05	7.83131e-05	8.85295e-05	3.54175e-05	5.24384e-05	3.80132e-05	9.08546e-05	2.78508e-05	5.72935e-05	1.75027e-05	5.45256e-05	5.23409e-05	6.40533e-05
Bacteria|Proteobacteria|Gammaproteobacteria|Xanthomonadales|Xanthomonadales_Incertae_Sedis|Acidibacter	0.00337635	0.00349746	0.00307177	0.00301806	0.00305007	0.00310878	0.00322155	0.00331535	0.00366114	0.00327559	0.00278617	0.0034085	0.00316776	0.00330711	0.00353705	0.00386731	0.00364056	0.00405307	0.00361153	0.00332162
Bacteria|Proteobacteria|Gammaproteobacteria|Xanthomonadales|Xanthomonadales_Incertae_Sedis|Steroidobacter	0.0131459	0.0142934	0.013055	0.0132882	0.0123486	0.0112278	0.0104588	0.0112421	0.0115512	0.0124236	0.0104718	0.0127845	0.0119235	0.0121745	0.0127371	0.0147817	0.0142035	0.0130134	0.0132684	0.0134054
Bacteria|Spirochaetae|Spirochaetes|Spirochaetales|Leptospiraceae|Turneriella	2.34468e-05	2.89047e-05	0	2.17127e-05	4.23621e-05	6.03646e-05	4.49519e-05	6.02791e-05	9.78914e-05	0	2.36116e-05	8.39014e-05	5.06842e-05	7.26837e-05	0.000102119	5.72935e-05	0.000122519	5.45256e-05	2.61705e-05	0.000100655
Bacteria|Spirochaetae|Spirochaetes|Spirochaetales|Spirochaetaceae|Spirochaeta_2	1.56312e-05	0	0	0	2.11811e-05	6.03646e-05	4.49519e-05	0	0	0	2.36116e-05	2.09754e-05	2.53421e-05	3.63418e-05	3.71343e-05	0	8.75136e-06	9.0876e-05	0	4.57524e-05
Bacteria|Verrucomicrobia|OPB35_soil_group|Unknown_Order|Unknown_Family|Pedosphaera	0.000109419	2.89047e-05	0.000279252	6.51381e-05	0.000169448	0.000120729	0.000104888	0.000210977	0.000156626	0.000118039	0.00014167	0.00013634	0.000152053	5.45127e-05	0.000102119	0.000143234	0.000105016	3.63504e-05	0.000130852	7.32038e-05
Bacteria|Verrucomicrobia|Opitutae|Opitutales|Opitutaceae|Alterococcus	9.37874e-05	0.000173428	0.000139626	0.000151989	6.35432e-05	3.01823e-05	0.000119872	9.04186e-05	7.83131e-05	0.000177059	0.000247922	0.000220241	0.000101368	0.000145367	0.000176388	8.59402e-05	0.000140022	0.000127226	0.000130852	0.000183009
Bacteria|Verrucomicrobia|Opitutae|Opitutales|Opitutaceae|Opitutus	0.00332945	0.00478372	0.00328121	0.00356088	0.00421503	0.00473862	0.00431538	0.00421954	0.00379819	0.00274442	0.00489941	0.00389093	0.00209072	0.00392492	0.00377842	0.00343761	0.00427066	0.0041076	0.00418728	0.00459354
Bacteria|Verrucomicrobia|Opitutae|Puniceicoccales|Puniceicoccaceae|Pelagicoccus	1.56312e-05	2.89047e-05	6.98129e-05	0	4.23621e-05	0	1.4984e-05	0	1.95783e-05	0	1.18058e-05	0	0	0	0	0	2.62541e-05	0	0	9.15047e-06
Bacteria|Verrucomicrobia|Spartobacteria|Chthoniobacterales|Chthoniobacteraceae|Chthoniobacter	0.00563506	0.00489934	0.00453784	0.00551503	0.00853597	0.00757576	0.00726722	0.00644986	0.00464005	0.00740697	0.00838213	0.00671211	0.0103649	0.00585103	0.00601576	0.00819296	0.00700984	0.0068157	0.00536495	0.00671645
Bacteria|Verrucomicrobia|Spartobacteria|Chthoniobacterales|Xiphinematobacteraceae|Candidatus_Xiphinematobacter	0.000375149	0.000419118	0.000418877	0.000477679	0.000550707	0.000694193	0.000569391	0.000301395	0.000528614	0.000354118	0.00106252	0.000692187	0.000975672	0.000745008	0.000668418	0.000401054	0.000446319	0.000381679	0.000523409	0.000329417
Bacteria|Verrucomicrobia|Verrucomicrobia_Incertae_Sedis|Unknown_Order|Unknown_Family|Candidatus_Methylacidiphilum	0.000140681	0.000115619	6.98129e-05	0.00023884	0.000254173	0.000271641	0.000179808	0.000241116	5.87349e-05	0.000206569	0.000448621	0.000325118	0.000266092	0.000272564	0.000315642	0.000286467	0.000175027	0.000163577	0.000183193	0.000237912
Bacteria|Verrucomicrobia|Verrucomicrobiae|Verrucomicrobiales|Verrucomicrobiaceae|Brevifollis	6.25249e-05	4.3357e-05	6.98129e-05	0.000108563	6.35432e-05	3.01823e-05	8.99038e-05	0.000120558	5.87349e-05	5.90197e-05	5.90291e-05	4.19507e-05	2.53421e-05	1.81709e-05	8.35523e-05	0.000143234	0.000262541	0.000163577	0.000130852	0.000155558
Bacteria|Verrucomicrobia|Verrucomicrobiae|Verrucomicrobiales|Verrucomicrobiaceae|Haloferula	0.000289178	0.000158976	0.000139626	0.000217127	0.000465983	0.000513099	0.000344631	0.000421954	0.000313253	0.000295098	0.000495844	0.000367069	0.000367461	0.000272564	0.000343493	0.000372407	0.000393811	0.000527081	0.000444898	0.000375169
Bacteria|Verrucomicrobia|Verrucomicrobiae|Verrucomicrobiales|Verrucomicrobiaceae|Luteolibacter	0.000234468	0.000115619	0.000279252	8.68508e-05	0.000169448	0.000332005	0.00071923	0.000331535	0.000332831	0.000295098	0.000625708	0.000429995	0.000468829	0.000490615	0.000334209	0.000601581	0.000971401	0.000708833	0.000497239	0.000558179
Bacteria|Verrucomicrobia|Verrucomicrobiae|Verrucomicrobiales|Verrucomicrobiaceae|Prosthecobacter	7.81561e-05	8.6714e-05	6.98129e-05	0.000108563	4.23621e-05	0.000211276	0.000209776	0.000180837	0.00011747	0.000354118	0.000129864	0.000146827	6.33553e-05	7.26837e-05	0.000111403	0.000143234	3.50054e-05	5.45256e-05	2.61705e-05	0.000164708
Bacteria|Verrucomicrobia|Verrucomicrobiae|Verrucomicrobiales|Verrucomicrobiaceae|Roseimicrobium	8.59718e-05	8.6714e-05	0	0.000151989	0.000105905	0.000332005	0.000209776	0.000210977	3.91566e-05	0.000147549	0.000153476	7.34137e-05	0.000329448	7.26837e-05	8.35523e-05	0.000286467	0.000175027	0.000199927	0.000235534	0.000210461
Bacteria|Verrucomicrobia|Verrucomicrobiae|Verrucomicrobiales|Verrucomicrobiaceae|Verrucomicrobium	7.81561e-05	4.3357e-05	0.000139626	0.000108563	0.000148267	0.000301823	0.000344631	0.000452093	0.000156626	0.000206569	0.000106252	0.000125852	0.000202737	0.000145367	0.000120687	0.000429701	0.000227535	0.000436205	0.000392557	0.000283665
