# Supplementary material for: Comparison of bacterial and archaeal communities in two fertilizer doses and soil compartments under continuous cultivation system of garlic
Source: PLoS One. 2021 May 14;16(5):e0250571. doi: 10.1371/journal.pone.0250571 (PMC8121308; doi:10.1371/journal.pone.0250571)
Supplement: S3 File — (XLSX) [file pone.0250571.s008.xlsx]

## Sheet: Sheet1
	Blastocatella	Terrimonas	Bryobacter	Pirellula	Chryseolinea	Steroidobacter	Planctomyces	Nitrospira	Ohtaekwangia	AKYG587	Flavobacterium	Flavisolibacter	Sphingomonas	Haliangium	Candidatus_Nitrososphaera	Aquicella	Chthoniobacter	Pir4_lineage	Nitrosospira	Niastella	Parafilimonas	Gemmata	Roseiflexus	Acidibacter	Lysobacter	Opitutus	Adhaeribacter	Pseudomonas	Pontibacter	Bdellovibrio	Polycyclovorans	Candidatus_Entotheonella	Ensifer	Flavitalea	Gemmatimonas	Myroides	Chitinophaga	Pseudoxanthomonas	Sphingobacterium	Woodsholea	Sphingobium	Streptomyces	Candidatus_Solibacter	Gaiella	Cellvibrio	Iamia	Reyranella	OM27_clade	Blastopirellula
AO1	2.04378	1.70927	1.64909	1.51701	1.40134	1.31459	1.20673	1.19344	1.13717	1.1317	1.05902	1.04495	1.03088	0.803445	0.792503	0.61587	0.563506	0.559598	0.558035	0.512704	0.459558	0.437674	0.37046	0.337635	0.336071	0.332945	0.2501	0.240721	0.238376	0.205551	0.192264	0.191483	0.186793	0.164909	0.164128	0.157094	0.154749	0.15006	0.14537	0.126613	0.121142	0.118797	0.105511	0.100821	0.100821	0.0992583	0.0984767	0.0976952	0.0969136
AO2	1.5912	2.11727	1.8947	1.71694	1.98575	1.42934	1.22411	1.30938	1.55218	1.7733	1.35852	1.24001	1.08392	0.825228	0.575203	0.546298	0.489934	0.539072	0.595436	0.637348	0.489934	0.472591	0.596881	0.349746	0.306389	0.478372	0.242799	0.237018	0.239909	0.261587	0.183545	0.195106	0.21823	0.179209	0.170537	0.151749	0.158976	0.140188	0.137297	0.134407	0.118509	0.137297	0.12718	0.0997211	0.1214	0.105502	0.106947	0.0896044	0.080933
AO3	1.80117	1.99665	1.68249	2.04552	1.17286	1.3055	1.53588	1.25663	1.11003	1.51494	1.43815	1.11003	1.18682	0.872661	0.830774	0.586428	0.453784	0.712092	0.635297	0.502653	0.481709	0.411896	0.544541	0.307177	0.383971	0.328121	0.244345	0.251326	0.188495	0.258308	0.125663	0.21642	0.146607	0.139626	0.265289	0.328121	0.223401	0.125663	0.202457	0.132645	0.132645	0.0907568	0.0907568	0.125663	0.0698129	0.0977381	0.0977381	0.0977381	0.0837755
AO4	1.84775	1.92157	1.70445	1.65234	2.01277	1.32882	1.25717	1.06392	1.64148	1.26802	1.17466	1.16597	0.99227	0.73606	0.705663	0.592757	0.551503	0.5819	0.594928	0.549331	0.423398	0.42774	0.345232	0.301806	0.306149	0.356088	0.277923	0.284436	0.236668	0.271409	0.197586	0.193243	0.151989	0.158503	0.112906	0.193243	0.173702	0.121591	0.162845	0.110735	0.080337	0.0977071	0.0890221	0.0955359	0.115077	0.0868508	0.0890221	0.0825083	0.0825083
AO5	2.54596	1.70507	1.56952	2.1647	1.42337	1.23486	1.66059	1.04211	1.23274	1.48479	0.895959	0.976447	0.921376	0.720156	0.567652	0.504109	0.853597	0.68203	0.516818	0.427857	0.415149	0.56977	0.40244	0.305007	0.243582	0.421503	0.226637	0.20122	0.196984	0.194866	0.203338	0.144031	0.177921	0.169448	0.131323	0.131323	0.160976	0.137677	0.114378	0.12285	0.0889604	0.099551	0.116496	0.0974329	0.0910785	0.0656613	0.105905	0.0889604	0.114378
AR1	2.60171	1.76868	1.44573	1.98298	1.72039	1.12278	1.57552	1.02016	1.68115	1.16202	2.10672	0.97187	0.996016	0.715321	0.537245	0.452735	0.757576	0.648919	0.522154	0.534227	0.44368	0.5795	0.28975	0.310878	0.322951	0.473862	0.214294	0.28975	0.181094	0.23844	0.166003	0.138839	0.271641	0.175057	0.120729	0.178076	0.292768	0.25655	0.144875	0.105638	0.15393	0.111675	0.0845104	0.0603646	0.169021	0.0935651	0.108656	0.0724375	0.0845104
AR2	2.28655	1.88049	1.53586	1.85502	1.73215	1.04588	1.52537	1.01591	1.50439	1.16126	2.30903	0.927508	0.929006	0.645809	0.638317	0.501963	0.726722	0.677275	0.464503	0.489976	0.43004	0.491474	0.34613	0.322155	0.361114	0.431538	0.209776	0.289191	0.19629	0.244239	0.16782	0.140849	0.257724	0.152836	0.130361	0.15883	0.278702	0.22476	0.15883	0.109383	0.164824	0.0929006	0.110881	0.0659295	0.122869	0.0629327	0.0914022	0.0614343	0.0809134
AR3	1.88071	1.82947	1.5552	2.17005	1.40752	1.12421	1.4256	1.10914	1.3382	1.26887	2.38102	1.02474	1.04283	0.786642	0.560596	0.602791	0.644986	0.82281	0.464149	0.545526	0.446065	0.581693	0.370716	0.331535	0.328521	0.421954	0.210977	0.28934	0.171795	0.277284	0.174809	0.156726	0.268242	0.132614	0.0994605	0.138642	0.235088	0.27427	0.150698	0.123572	0.223033	0.111516	0.138642	0.0783628	0.141656	0.0964465	0.0874047	0.0753489	0.111516
AR4	1.50165	1.69156	1.45075	2.59216	1.59171	1.15512	1.5134	0.89277	1.43509	1.18253	2.84668	0.988703	1.15708	0.620632	0.749848	0.289759	0.464005	0.953462	0.385692	0.497288	0.279969	0.475752	0.381777	0.366114	0.438554	0.379819	0.137048	0.274096	0.139006	0.197741	0.185994	0.127259	0.217319	0.140964	0.109638	0.236897	0.164458	0.215361	0.234939	0.0763553	0.213403	0.068524	0.139006	0.068524	0.123343	0.0528614	0.0939758	0.0332831	0.0861444
AR5	1.55812	1.62304	1.43418	2.46997	1.7942	1.24236	1.51385	0.820374	1.53156	1.24532	2.41391	0.885295	1.30433	0.669873	0.625609	0.339363	0.740697	0.962021	0.439697	0.516422	0.357069	0.602001	0.377726	0.327559	0.472157	0.274442	0.174108	0.286245	0.141647	0.241981	0.188863	0.135745	0.23903	0.1505	0.138696	0.118039	0.20952	0.256736	0.141647	0.0767256	0.250834	0.0767256	0.100333	0.0413138	0.0885295	0.0737746	0.123941	0.0767256	0.115088
BO1	2.58784	1.22308	1.51587	2.70825	1.65872	1.04718	1.69886	0.940924	1.22662	1.84171	1.65872	0.957452	0.819324	0.597374	0.60918	0.2432	0.838213	0.989328	0.442718	0.382509	0.347091	0.656403	0.348272	0.278617	0.318757	0.489941	0.188893	0.233755	0.127503	0.212505	0.18181	0.126322	0.127503	0.107433	0.102711	0.100349	0.160559	0.115697	0.0885436	0.0779184	0.0696543	0.0495844	0.129864	0.0826407	0.0802796	0.0590291	0.0661126	0.0531262	0.0613903
BO2	2.17724	1.32564	1.66859	2.07341	1.69376	1.27845	1.38228	0.974305	1.32354	1.42003	1.75983	1.06135	1.00367	0.596749	0.661772	0.296801	0.671211	0.750918	0.561091	0.429995	0.37441	0.485579	0.369166	0.34085	0.335606	0.389093	0.208705	0.294704	0.121657	0.226534	0.219192	0.162559	0.184583	0.115364	0.122706	0.167803	0.186681	0.118511	0.198217	0.100682	0.0954379	0.0545359	0.137389	0.0954379	0.108023	0.0744625	0.103828	0.0513896	0.0534872
BO3	3.05246	1.17461	1.60669	2.14268	1.59149	1.19235	1.65357	1.0517	1.19868	0.946528	1.36467	0.918652	0.935124	0.632286	0.745058	0.316776	1.03649	0.742524	0.482767	0.353523	0.329448	0.522048	0.416878	0.316776	0.347187	0.209072	0.200203	0.286366	0.112772	0.248353	0.226812	0.18373	0.176128	0.119108	0.136847	0.0924987	0.152053	0.139382	0.111505	0.0975672	0.0785606	0.0696908	0.129245	0.116574	0.0874303	0.0658895	0.0886974	0.0709579	0.0620882
BO4	2.14053	1.50455	1.82799	1.74804	2.04423	1.21745	1.20473	1.12841	1.35373	1.1375	2.08966	1.19019	0.966693	0.626897	0.703214	0.278015	0.585103	0.597823	0.519688	0.461541	0.421565	0.410663	0.452456	0.330711	0.363418	0.392492	0.228954	0.319808	0.145367	0.316174	0.19988	0.170807	0.170807	0.141733	0.134465	0.174441	0.198063	0.125379	0.210783	0.119928	0.0617811	0.0526957	0.154453	0.0963059	0.136282	0.0944888	0.145367	0.0763178	0.0436102
BO5	1.96162	1.33684	1.83165	1.88642	1.59863	1.27371	1.27556	1.06483	1.05369	1.45195	1.69425	1.06761	1.04812	0.696269	0.7464	0.277579	0.601576	0.633141	0.531949	0.451182	0.383412	0.474391	0.465108	0.353705	0.342564	0.377842	0.222806	0.271081	0.16989	0.257155	0.212594	0.16989	0.183815	0.128113	0.142039	0.214451	0.201454	0.13554	0.233018	0.0872657	0.0993344	0.0714836	0.155036	0.10769	0.127185	0.0826239	0.075197	0.0603433	0.0640567
BR1	2.65269	1.36645	1.73313	1.60995	1.63573	1.47817	1.27191	1.31202	1.69875	0.988312	1.7675	1.1516	1.33207	0.670333	0.544288	0.34949	0.819296	0.590123	0.558611	0.762003	0.39819	0.446889	0.352355	0.386731	0.501318	0.343761	0.303655	0.352355	0.283603	0.272144	0.146098	0.148963	0.329437	0.137504	0.163286	1.22322	0.206256	0.203392	1.02842	0.114587	0.108858	0.169016	0.180474	0.108858	0.338031	0.0773462	0.0830755	0.0802108	0.0572935
BR2	2.63766	1.48861	1.79665	1.81416	1.51573	1.42035	1.47548	1.05891	1.49123	1.21556	2.65429	1.39847	1.06241	0.590717	0.634473	0.259915	0.700984	0.574089	0.475199	0.806875	0.402562	0.406063	0.382434	0.364056	0.411314	0.427066	0.280043	0.363181	0.270417	0.357055	0.177653	0.147898	0.201281	0.12602	0.146148	1.57612	0.22491	0.175027	1.44747	0.0927644	0.114643	0.119894	0.133896	0.105016	0.294046	0.084013	0.06476	0.0778871	0.0560087
BR3	2.29371	1.42675	1.67575	1.75754	1.40494	1.30134	1.31043	1.10142	1.61032	1.37405	2.08651	1.22501	1.23046	0.68884	0.736096	0.314431	0.68157	0.665213	0.483461	0.68157	0.368957	0.467103	0.387132	0.405307	0.428935	0.41076	0.272628	0.367139	0.249	0.281716	0.179935	0.141767	0.281716	0.145402	0.143584	1.40676	0.207197	0.187205	1.17594	0.109051	0.107234	0.112686	0.114504	0.125409	0.358052	0.0799709	0.0890585	0.0436205	0.0617957
BR4	1.67753	1.53882	1.79268	1.40535	2.09887	1.32684	0.955222	1.07037	2.09102	1.29282	2.39198	1.30067	1.26403	0.706603	0.800817	0.376855	0.536495	0.557431	0.552197	0.751093	0.463217	0.439664	0.366387	0.361153	0.431813	0.418728	0.308812	0.423962	0.287875	0.30096	0.188427	0.154406	0.243385	0.143938	0.18581	1.10439	0.243385	0.18581	0.999712	0.0654262	0.125618	0.136086	0.164874	0.123001	0.324514	0.0497239	0.0863626	0.0758944	0.054958
BR5	1.93715	1.5327	1.72303	1.80813	1.57663	1.34054	1.18865	1.0093	1.65349	1.46133	2.40383	1.29113	1.16302	0.630467	0.686285	0.308371	0.671645	0.712822	0.506936	0.798836	0.39347	0.456608	0.437392	0.332162	0.454778	0.459354	0.280919	0.355038	0.250723	0.372424	0.183009	0.147323	0.219611	0.132682	0.139087	1.62238	0.245233	0.194905	1.32041	0.108891	0.108891	0.111636	0.145492	0.0896746	0.292815	0.0677135	0.0942498	0.0631382	0.0640533
[truncated: 264 more columns]

## Sheet: Sheet2
	pH	Avail K	Total N	Avail P	NH4+ -N	NO3- -N	Organic matter
AO1	7.99	6.1835	1.68	58.6019	15	15.1325	1.8338
AO2	8.01	6.2595	1.5568	52.9709	15.275	15.3275	1.67682
AO3	8.01	6.2933	1.6184	58.6019	15.455	15.2775	1.67132
AO4	8.03	6.27	1.54	54.56	15.345	15.39
AO5	8	6.15	1.62	54.65	15.245	15.21
AR1	8.04	6.0689	1.6912	52.9709	20.195	10.1375	1.77578
AR2	8.06	6.1124	1.6856	52.9709	17.905	9.0775	1.7199
AR3	8.04	6.0724	1.7024	52.5825	19.8	9.2475	1.66125
AR4	8.05	6.08	6.68	52.5835	18.25	9.35	1.68
AR5	8.05	6.09	6.69	52.5845	18.35	9.09	1.72
BO1	8.12	3.8184	1.4728	55.301	16.95	8.4475	1.54746
BO2	8.05	3.7569	1.4392	57.6311	16.73	8.0825	1.46186
BO3	8.07	3.7261	1.4124	55.301	16.475	8.1025	1.68107
BO4	8.07	3.7161	1.4224	55.311	16.575	8.1125	1.69107
BO5	8.07	3.7361	1.4324	55.321	16.675	8.1225	1.67107
BR1	7.92	3.6456	1.4392	58.9903	28.735	11.9525	1.65778
BR2	7.94	3.5829	1.4896	56.466	25.535	11.6925	1.50477
BR3	7.08	3.6103	1.4784	54.7184	24.1	11.7725	1.58115
BR4	7.18	3.6203	1.4884	54.7284	24.2	11.6725	1.56115
BR5	7.28	3.6303	1.4684	54.6184	24.3	11.7825	1.57115

## Sheet: Sheet3
				Analysis 'Constrained'
				Forward Selection Results:
				Name	Explains %	Contribution %	pseudo-F	P
				NH4+ -N	11.7	23	2.1	0.002					Analysis 'Constrained'
				Avail K	8.5	16.8	1.6	0.012					Method: RDA
				NO3- -N	7.9	15.5	1.5	0.022					Total variation is 6590.554, explanatory variables account for 50.9%
				Total N	6.6	13	1.3	0.146					(adjusted explained variation is 16.5%)
				Avail P	6.2	12.3	1.3	0.146
				Organic matter	5.1	10.1	1	0.446					Summary Table:
				pH	4.8	9.4	1	0.49					Statistic	Axis 1	Axis 2	Axis 3	Axis 4
					50.8								Eigenvalues	0.1299	0.1018	0.081	0.0656
													Explained variation (cumulative)	12.99	23.17	31.27	37.84
													Pseudo-canonical correlation	0.9387	0.97	0.8872	0.9319
													Explained fitted variation (cumulative)	25.52	45.53	61.45	74.35
