# Supplementary material for: Comparison of bacterial and archaeal communities in two fertilizer doses and soil compartments under continuous cultivation system of garlic
Source: PLoS One. 2021 May 14;16(5):e0250571. doi: 10.1371/journal.pone.0250571 (PMC8121308; doi:10.1371/journal.pone.0250571)
Supplement: S4 File — (XLSX) [file pone.0250571.s009.xlsx]

## Sheet: for Table 2
Soil chemical properties
	pH	Avail K	Total N	Avail P	NH4+ -N	NO3- -N	Organic matter
HO1	7.99	6.1835	1.68	58.6019	15	15.1325	1.8338
HO2	8.01	6.2595	1.5568	52.9709	15.275	15.3275	1.67682
HO3	8.01	6.2933	1.6184	58.6019	15.455	15.2775	1.67132
HO4	8.03	6.27	1.54	54.56	15.345	15.39
HO5	8	6.15	1.62	54.65	15.245	15.21
HR1	8.04	6.0689	1.6912	52.9709	20.195	10.1375	1.77578
HR2	8.06	6.1124	1.6856	52.9709	17.905	9.0775	1.7199
HR3	8.04	6.0724	1.7024	52.5825	19.8	9.2475	1.66125
HR4	8.05	6.08	6.68	52.5835	18.25	9.35	1.68
HR5	8.05	6.09	6.69	52.5845	18.35	9.09	1.72
LO1	8.12	3.8184	1.4728	55.301	16.95	8.4475	1.54746
LO2	8.05	3.7569	1.4392	57.6311	16.73	8.0825	1.46186
LO3	8.07	3.7261	1.4124	55.301	16.475	8.1025	1.68107
LO4	8.07	3.7161	1.4224	55.311	16.575	8.1125	1.69107
LO5	8.07	3.7361	1.4324	55.321	16.675	8.1225	1.67107
LR1	7.92	3.6456	1.4392	58.9903	28.735	11.9525	1.65778
LR2	7.94	3.5829	1.4896	56.466	25.535	11.6925	1.50477
LR3	7.08	3.6103	1.4784	54.7184	24.1	11.7725	1.58115
LR4	7.18	3.6203	1.4884	54.7284	24.2	11.6725	1.56115
LR5	7.28	3.6303	1.4684	54.6184	24.3	11.7825	1.57115

## Sheet: for Table 3
	Bacterial and and archaeal alpha diversity in four soil samples
	coverage	ace	chao	shannon	shannoneven
HO-1	0.989768	6828.05	6903.03	6.45332	0.750124
HO-2	0.981938	5961.39	5947	6.5302	0.775131
HO-3	0.929079	5003.77	3972.9	6.34961	0.81052
HO-4	0.9736	5415.97	5465.15	6.36269	0.768681
HO-5	0.973743	5607.2	5627.66	6.56105	0.788753
HR-1	0.963509	5260.34	5097.77	6.55854	0.799446
HR-2	0.980774	6039.29	6003.43	6.51762	0.773799
HR-3	0.965807	4959.22	4908.69	6.54869	0.800432
HR-4	0.976163	5456.81	5470.36	6.29802	0.760565
HR-5	0.966924	5077.8	5079.56	6.43323	0.787923
LO-1	0.985645	6086.14	6024.83	6.52526	0.770904
LO-2	0.98743	6123.72	6102.56	6.42327	0.756585
LO-3	0.977182	5698.79	5718.91	6.35499	0.762626
LO-4	0.991858	6744.31	6769.56	6.35213	0.736989
LO-5	0.987939	6549.03	6593.01	6.4251	0.751965
LR-1	0.967458	4951.28	5012.86	6.56471	0.803608
LR-2	0.989137	6474.67	6539.5	6.53962	0.764414
LR-3	0.977637	5633.88	5726.09	6.49489	0.779236
LR-4	0.968982	5162.72	5084.73	6.43091	0.782953
LR-5	0.988282	6575.13	6521.15	6.56609	0.766719

## Sheet: for Table 4, Figs.3 and 4
Table 4 Relative abundance (%) of classes under different fertilizer treatments
#OTU ID				HO-1	HO-2	HO-3	HO-4	HO-5	HR-1	HR-2	HR-3	HR-4	HR-5	LO-1	LO-2	LO-3	LO-4	LO-5	HR-1	HR-2	HR-3	HR-4	HR-5
Bacteria	Bacteroidetes	Flavobacteriia		1.44276	1.76174	2.04552	1.60457	1.22638	2.60775	2.84995	2.90847	3.40466	2.82704	2.0731	2.29995	1.77395	2.64569	2.27262	3.87017	5.1773	4.34387	4.35477	4.8955
Bacteria	Proteobacteria	Alphaproteobacteria		3.79057	3.95705	3.97934	3.42843	3.42498	3.79693	3.60814	3.84279	3.79623	4.35565	2.71888	3.36759	3.30461	3.51062	3.35045	4.28555	3.35264	3.83679	4.02502	3.67574
Bacteria	Proteobacteria	Betaproteobacteria		5.63897	6.18849	5.73862	5.54542	5.0305	5.10383	5.34178	5.7024	6.03794	6.79612	4.34808	4.78658	4.70983	5.16236	4.93608	5.66632	5.21406	5.46347	5.80985	5.40518
Bacteria	Proteobacteria	Gammaproteobacteria		4.59324	4.52791	4.36331	4.44025	4.17267	4.69637	4.4877	4.93083	4.42273	4.69797	3.57952	4.29156	4.13837	4.26653	4.2231	5.47725	5.02415	5.02181	5.19746	5.00256
Bacteria	Verrucomicrobia	Verrucomicrobiae		0.164128	0.102612	0.118682	0.141133	0.186393	0.295787	0.284695	0.223033	0.170331	0.20952	0.255006	0.19612	0.239483	0.183526	0.173603	0.277873	0.28967	0.312614	0.251237	0.29922
Bacteria	Firmicutes	Erysipelotrichia		0.0805008	0.0823783	0.0418877	0.0477679	0.0910785	0.114693	0.0884054	0.0874047	0.0998492	0.0619707	0.0850019	0.0818039	0.0734921	0.0781349	0.0993344	0.0572935	0.118143	0.0963286	0.117767	0.111636
Bacteria	Actinobacteria	Acidimicrobiia		0.57054	0.62145	0.558503	0.534132	0.482928	0.413498	0.437532	0.488261	0.371987	0.41904	0.377786	0.418458	0.392803	0.434285	0.395481	0.383866	0.351805	0.398037	0.376855	0.425497
Bacteria	Armatimonadetes	Chthonomonadetes		0.239158	0.117064	0.139626	0.195414	0.19063	0.13582	0.1873	0.1296	0.111596	0.0855785	0.282159	0.242265	0.193867	0.145367	0.230233	0.163286	0.165401	0.272628	0.191044	0.19582
Bacteria	Chloroflexi	Ardenticatenia		0.37046	0.580984	0.370008	0.419055	0.485046	0.513099	0.425545	0.415926	0.354367	0.357069	0.518275	0.396434	0.296503	0.352516	0.450254	0.295061	0.317674	0.374409	0.384706	0.381575
Bacteria	Chloroflexi	Caldilineae		0.193046	0.237018	0.181514	0.245353	0.294417	0.217313	0.227756	0.24413	0.107681	0.100333	0.305771	0.245412	0.163457	0.214417	0.274794	0.17188	0.170651	0.22719	0.180576	0.19216
Bacteria	Nitrospirae	Nitrospira		1.66942	1.82388	1.6057	1.53943	1.57375	1.43366	1.42797	1.55219	1.20406	1.20105	1.54656	1.53225	1.50025	1.58814	1.65991	1.71021	1.37134	1.59215	1.56499	1.45309
Bacteria	Proteobacteria	Deltaproteobacteria		5.96175	6.07287	5.45937	5.97533	5.28891	4.85331	4.82783	5.49143	4.11536	4.50615	4.42718	4.82853	4.85175	5.25685	5.23687	5.2624	4.45182	4.72374	5.17914	4.87537
Bacteria	Chloroflexi	Anaerolineae		3.32242	3.82264	2.72968	2.73797	4.59417	4.58771	3.84788	4.49682	2.23976	2.31652	3.85578	3.04038	2.46832	2.56392	3.71158	2.85608	2.19221	2.51545	2.29253	2.75521
Bacteria	Chloroflexi	Ktedonobacteria		0.154749	0.148859	0.111701	0.134619	0.152504	0.156948	0.131859	0.15974	0.0959336	0.123941	0.195977	0.192973	0.169792	0.130831	0.16989	0.243497	0.142647	0.20538	0.157023	0.174774
Bacteria	Fibrobacteres	Fibrobacteria		0.0382965	0.0390213	0.0209439	0.0390829	0.0381259	0.0332005	0.0539423	0.0512372	0.0391566	0.0265589	0.0413204	0.0367069	0.0582869	0.0436102	0.0464179	0.0458348	0.0595092	0.0636132	0.0601921	0.0484975
Bacteria	Chloroflexi	Thermomicrobia		0.0820639	0.112728	0.0698129	0.0781657	0.0910785	0.0694193	0.0973958	0.0904186	0.0606927	0.0885295	0.108614	0.111169	0.0861632	0.0781349	0.11883	0.111722	0.0752617	0.130862	0.0942137	0.109806

## Sheet: for Table 5
#OTU_num	HO-1	HO-2	HO-3	HO-4	HO-5	HR-1	HR-2	HR-3	HR-4	HR-5	LO-1	LO-2	LO-3	LO-4	LO-5	LR-1	LR-2	LR-3	LR-4	LR-5
Otu00001	16845	7357	1740	5976	4817	3260	7664	3610	7402	4195	9389	12681	10498	7785	15021	3002	11224	6181	4444	11300
Otu00002	3270	2793	358	1846	1384	961	1982	816	1428	1053	2392	2911	2093	1798	2885	953	3140	1388	1398	3038
Otu00003	2710	1188	375	955	1158	898	1335	801	934	597	2348	2169	1632	1061	2415	806	2066	1154	654	2135
Otu00004	2918	1255	261	902	872	496	1158	523	1097	570	1107	1577	1307	944	1926	399	1723	867	617	1739
Otu00005	1777	738	164	547	831	592	1055	421	494	355	1354	1270	1507	759	1295	577	1996	772	387	1241
Otu00006	1043	740	160	417	331	567	1215	649	1164	658	1021	1238	782	809	1295	443	2160	827	646	1862
Otu00007	1893	1258	240	769	694	493	1040	502	742	467	851	1055	763	680	1186	389	1356	624	468	1353
Otu00008	1549	732	196	582	658	488	866	460	514	320	1564	1419	1054	662	1472	513	1194	655	403	1290
Otu00009	1712	1094	187	619	588	360	804	403	703	549	922	1087	908	718	1305	423	1264	670	485	1342
Otu00010	2507	474	152	590	385	327	915	277	491	284	737	1117	832	747	1439	323	1499	812	422	1147
Otu00011	1800	1185	236	695	642	423	888	390	664	405	902	1028	819	663	1192	326	1183	502	418	1079
Otu00012	1357	497	178	496	469	367	696	357	647	414	1017	1007	917	618	1055	407	1135	551	351	1085
Otu00013	1328	792	143	467	452	269	555	294	446	321	707	956	742	514	1103	393	1258	577	379	1122
Otu00014	1540	778	140	563	451	304	576	345	358	252	713	1008	734	527	1092	409	946	505	399	1018
Otu00015	1342	763	163	425	427	297	591	315	392	245	706	804	745	539	1015	406	1069	522	361	958
Otu00016	780	572	61	383	296	201	501	208	328	247	609	655	529	508	782	250	752	310	348	758
Otu00017	759	580	74	408	264	270	499	203	359	253	613	704	538	472	694	229	689	338	328	702
Otu00018	796	320	50	230	337	195	373	163	228	210	571	691	752	329	633	235	700	294	167	556
Otu00019	552	315	84	189	317	144	337	199	219	190	761	795	665	256	780	299	576	330	149	649
Otu00020	762	415	87	261	233	179	339	185	283	220	414	563	433	282	666	251	696	353	259	700
Otu00021	798	313	79	264	204	128	372	158	274	170	411	597	474	350	694	158	562	356	211	551
Otu00022	526	306	64	180	290	144	335	137	269	186	509	508	510	255	483	169	858	292	178	569
Otu00023	200	102	47	88	61	59	106	46	121	39	85	160	72	95	231	424	1789	770	420	1758
Otu00024	713	411	91	274	244	173	310	154	197	149	374	534	380	285	573	195	542	266	211	553
Otu00025	579	366	61	225	163	136	264	146	221	118	388	489	322	319	511	183	751	320	220	687
Otu00026	576	351	59	197	173	154	355	178	279	173	330	457	328	289	520	200	632	335	220	600
Otu00027	604	344	50	208	300	167	310	129	268	172	467	444	439	230	448	127	537	247	123	493
Otu00028	183	93	29	73	50	46	102	50	118	47	72	188	87	116	249	355	1617	640	380	1421
Otu00029	721	404	70	266	229	121	294	160	193	133	271	399	307	237	436	162	370	192	166	402
Otu00030	517	344	59	208	161	143	277	134	172	130	295	391	286	243	480	150	547	226	160	495
Otu00031	455	268	42	133	223	201	370	196	119	109	430	434	256	188	559	139	329	199	131	426
Otu00032	446	332	48	130	202	104	271	167	484	256	215	276	214	225	351	52	374	167	101	390
Otu00033	452	268	49	145	142	161	334	204	314	264	164	216	176	111	263	155	469	200	129	426
Otu00034	406	194	45	133	105	91	224	98	207	143	252	302	259	182	347	159	434	223	153	472
Otu00035	347	177	31	142	209	130	234	104	126	131	331	294	398	165	297	137	391	187	104	346
Otu00036	392	154	51	143	134	108	209	103	215	129	335	330	324	199	332	110	351	134	108	326
Otu00037	481	147	45	112	175	118	205	88	107	60	318	368	375	173	359	129	403	159	83	281
Otu00038	631	161	50	185	233	118	286	125	142	105	238	250	315	154	293	105	322	132	79	254
Otu00039	389	165	48	124	117	57	157	72	162	78	248	351	313	206	397	99	403	225	166	393
Otu00040	326	182	22	107	151	99	160	77	156	89	429	373	367	200	389	85	413	141	76	298
Otu00041	426	288	35	215	137	105	245	87	137	103	237	266	172	158	267	131	371	183	183	361
Otu00042	564	216	62	175	131	96	240	103	185	113	229	236	234	153	350	78	274	157	108	305
Otu00043	293	221	25	134	92	111	244	99	252	116	178	247	129	140	256	113	512	167	148	518
Otu00044	356	267	47	150	143	87	149	100	130	95	328	295	173	149	390	93	267	184	124	381
Otu00045	391	252	65	164	209	145	254	142	202	112	289	214	162	105	292	73	283	142	81	271
Otu00046	380	214	37	122	123	94	198	91	168	96	213	284	211	150	329	116	359	193	122	327
Otu00047	326	239	37	137	152	70	180	70	130	73	224	288	210	139	302	90	326	160	114	297
Otu00048	343	253	43	128	126	77	174	94	157	101	189	215	195	115	260	91	285	129	112	290
Otu00049	276	153	55	106	173	111	222	75	129	89	257	230	245	121	212	78	382	109	64	214
Otu00050	378	167	35	131	116	69	141	77	88	58	179	266	204	142	322	110	303	132	112	254
Otu00051	207	121	18	95	81	107	179	69	139	77	216	244	186	158	250	121	343	157	128	326
Otu00052	236	163	28	101	71	61	127	57	112	62	111	157	97	114	227	138	516	198	147	474
Otu00053	271	224	29	99	108	87	179	80	120	57	275	243	107	143	265	72	298	149	99	290
Otu00054	279	142	33	112	80	88	165	78	121	78	160	227	182	139	229	107	342	157	134	336
Otu00055	283	319	58	155	147	98	185	87	107	69	205	181	109	101	251	52	257	116	83	235
Otu00056	250	168	33	88	122	78	139	106	270	143	259	255	160	95	226	59	196	113	63	242
Otu00057	249	154	49	104	144	85	164	80	113	87	309	217	189	127	284	74	179	101	59	223
Otu00058	305	144	25	100	130	70	99	71	99	63	170	263	177	145	260	97	242	119	90	245
Otu00059	255	120	29	109	106	81	154	75	101	42	261	247	180	108	230	98	213	105	71	225
Otu00060	255	171	29	83	144	53	148	95	341	116	96	184	116	116	222	43	176	72	41	182
Otu00061	236	143	30	89	78	55	152	66	91	50	142	174	135	117	205	71	301	135	102	287
Otu00062	235	72	30	81	91	47	118	49	69	65	217	192	328	131	212	91	264	89	68	180
Otu00063	319	120	22	87	115	80	159	48	84	49	265	213	250	99	206	45	190	73	40	142
Otu00064	131	123	29	48	64	40	83	34	62	31	302	263	135	119	269	54	317	128	87	269
Otu00065	222	149	29	83	91	66	122	65	145	89	136	188	125	117	196	70	221	130	91	229
Otu00066	223	142	19	68	83	86	163	84	105	79	106	170	136	91	191	114	225	153	90	234
Otu00067	247	175	33	92	127	60	134	51	87	61	264	189	97	73	194	51	228	109	49	229
Otu00068	251	104	32	76	88	69	156	70	112	81	192	195	196	116	171	71	196	88	66	174
Otu00069	202	141	38	97	111	94	140	87	181	103	211	175	146	82	182	31	158	76	40	179
Otu00070	204	177	26	61	127	75	171	95	69	36	213	179	114	98	284	56	135	81	68	183
Otu00071	160	73	18	65	70	53	91	37	66	40	196	192	243	101	212	94	315	138	71	213
Otu00072	244	146	11	81	100	50	112	54	52	50	211	229	115	103	278	46	150	101	79	184
Otu00073	266	148	19	82	117	56	111	65	61	40	203	206	149	103	209	58	132	100	81	189
Otu00074	221	146	30	83	85	51	107	62	83	51	132	156	109	102	204	69	240	108	93	182
Otu00075	218	154	24	66	88	68	131	58	81	50	128	171	148	109	212	51	162	99	81	196
Otu00076	329	184	27	115	109	48	123	56	99	80	135	144	125	95	171	40	145	64	53	139
Otu00077	245	143	25	74	58	52	98	56	67	51	100	179	157	98	200	78	186	109	72	187
Otu00078	247	202	28	143	90	81	174	69	112	89	102	126	100	71	108	45	155	71	74	143
Otu00079	204	132	27	71	59	53	112	58	68	47	140	169	120	83	186	76	210	125	58	217
Otu00080	129	84	10	53	43	56	82	47	63	30	68	103	69	75	137	118	336	197	124	320
Otu00081	105	55	22	40	48	129	219	138	166	108	110	130	105	60	150	67	171	82	68	163
Otu00082	246	141	27	82	71	64	102	68	57	39	117	150	103	106	185	54	191	70	58	162
Otu00083	411	79	14	117	62	95	70	39	154	49	114	145	87	147	109	35	88	54	95	126
Otu00084	184	105	22	75	85	51	116	61	74	60	207	160	102	87	191	56	150	80	40	181
Otu00085	244	110	26	69	91	59	101	61	84	57	106	142	120	68	144	71	178	90	60	201
Otu00086	206	105	23	72	68	40	86	41	44	41	123	159	126	109	193	74	199	90	80	199
Otu00087	219	68	24	70	112	69	133	52	61	42	174	171	184	75	170	39	170	63	44	121
Otu00088	207	110	25	65	65	49	89	59	91	75	86	134	106	79	160	71	179	120	70	185
Otu00089	159	92	19	64	71	63	98	51	87	57	193	168	100	76	188	54	148	92	65	179
Otu00090	148	62	9	44	58	44	68	20	40	21	193	185	256	101	187	85	227	86	46	138
Otu00091	234	116	20	86	75	46	95	44	54	41	85	91	65	66	137	82	248	115	87	221
Otu00092	255	151	26	77	101	51	125	57	58	55	104	123	89	76	136	51	164	72	74	155
Otu00093	186	80	23	63	67	59	75	53	65	47	208	143	153	86	191	54	128	86	47	160
Otu00094	172	95	20	71	77	69	109	53	74	56	193	160	106	66	163	50	143	72	49	169
Otu00095	122	73	24	62	70	25	88	19	76	42	202	169	157	87	155	64	219	71	52	157
Otu00096	263	136	24	80	87	51	101	47	64	47	103	134	93	87	152	57	158	78	48	119
Otu00097	130	64	18	38	58	42	83	38	51	47	216	191	201	102	195	32	183	50	43	130
Otu00098	87	41	7	34	29	29	69	34	73	38	167	152	124	122	196	49	212	101	83	242
Otu00099	76	31	6	26	32	23	51	28	42	16	93	128	77	67	123	95	373	181	101	316
Otu00100	187	100	16	67	67	44	76	40	69	48	129	166	142	89	185	34	147	67	50	152
Otu00101	132	74	26	46	55	25	57	29	59	20	122	150	146	103	199	60	217	81	70	200
Otu00102	135	74	18	48	74	42	85	25	73	42	160	163	145	81	156	52	207	77	47	149
Otu00103	131	83	17	59	73	33	100	33	74	42	136	157	161	91	139	39	231	72	31	142
Otu00104	149	86	16	52	80	36	97	45	66	60	177	137	156	68	164	39	183	65	34	133
Otu00105	115	72	6	45	48	21	56	26	48	34	122	131	119	96	174	82	211	109	64	212
Otu00106	127	71	24	42	53	38	63	35	116	91	137	137	123	60	144	45	186	82	45	159
Otu00107	160	84	15	45	52	80	129	81	92	78	76	85	76	48	116	60	163	87	58	183
Otu00108	157	46	21	49	38	31	83	51	77	60	84	106	86	62	132	62	229	125	56	200
Otu00109	137	163	22	64	69	51	80	55	75	66	140	136	60	67	141	31	115	68	62	140
Otu00110	119	74	9	51	66	28	79	40	116	112	153	126	150	74	99	37	169	62	30	131
Otu00111	99	46	13	39	54	26	58	41	106	55	161	158	153	85	111	44	222	81	35	131
Otu00112	129	41	15	59	36	24	66	21	39	13	185	176	131	64	182	45	138	118	53	175
Otu00113	94	67	13	37	55	33	76	30	59	37	145	166	150	66	163	37	256	67	40	111
Otu00114	174	124	15	51	95	56	76	61	44	30	138	135	85	70	174	34	108	53	27	147
Otu00115	196	92	21	50	76	38	77	31	86	51	99	123	117	79	142	42	129	74	53	117
Otu00116	152	77	26	63	79	47	94	32	72	33	143	122	124	74	116	37	194	67	38	99
Otu00117	128	58	10	33	53	41	73	42	36	29	152	126	160	69	137	64	202	84	35	136
Otu00118	84	53	14	29	42	13	51	35	51	28	201	183	123	74	185	52	142	72	51	161
Otu00119	187	107	21	55	67	37	82	56	57	43	79	117	100	63	149	43	124	62	56	138
Otu00120	197	109	26	58	69	37	88	55	83	56	83	117	96	58	150	53	105	43	47	109
Otu00121	149	76	22	54	52	36	84	35	48	24	104	148	94	78	161	31	137	71	57	149
Otu00122	97	78	14	33	25	50	137	57	114	68	67	98	65	69	115	39	212	54	56	155
Otu00123	125	56	14	41	76	40	77	34	40	27	140	155	142	93	147	48	153	61	27	102
Otu00124	108	53	19	52	35	18	59	20	40	24	105	124	98	75	158	78	169	93	53	155
Otu00125	157	84	25	53	47	36	64	32	55	50	79	138	77	81	114	51	124	85	61	121
Otu00126	120	106	11	64	61	27	60	32	39	30	84	116	74	68	132	42	191	67	48	159
Otu00127	163	110	22	53	62	41	92	39	54	33	113	107	92	81	145	27	98	53	40	86
Otu00128	160	58	20	61	63	43	69	29	52	27	113	116	109	67	126	60	107	43	50	124
Otu00129	201	122	23	45	75	53	87	43	33	34	122	105	110	61	150	21	96	41	15	50
Otu00130	101	47	11	36	49	31	66	27	25	18	138	147	156	74	176	41	158	48	35	89
Otu00131	101	51	19	27	52	32	99	39	90	44	60	69	60	43	70	29	290	77	25	175
Otu00132	210	124	19	89	73	37	70	46	44	40	55	88	81	39	111	43	77	49	44	113
Otu00133	127	83	16	56	44	25	63	39	66	55	104	104	76	88	119	40	113	62	47	117
Otu00134	113	53	11	44	52	29	72	34	35	26	128	117	111	66	131	44	160	68	36	106
Otu00135	125	41	13	41	44	29	52	34	100	52	100	111	125	68	89	40	103	74	34	140
Otu00136	126	120	22	44	49	25	67	23	57	29	79	104	85	77	148	30	117	49	39	121
Otu00137	88	31	8	24	32	29	48	18	31	20	143	133	173	78	158	47	132	64	31	108
Otu00138	148	110	9	51	62	43	70	50	53	59	109	90	62	34	111	30	83	64	50	97
Otu00139	156	100	18	46	101	35	80	47	34	23	115	94	63	37	114	20	102	52	27	114
Otu00140	100	92	19	41	40	30	57	29	38	22	147	111	63	64	139	23	112	77	36	132
Otu00141	149	118	17	56	97	41	90	53	76	50	80	72	49	34	103	24	84	50	26	103
Otu00142	119	64	26	50	66	37	93	45	55	45	114	99	69	43	102	30	108	56	40	109
Otu00143	165	105	17	63	67	31	64	35	32	40	81	97	83	57	122	32	82	53	31	103
Otu00144	111	86	12	65	41	49	67	48	74	32	89	87	49	59	77	34	128	56	49	144
Otu00145	161	88	15	47	83	40	85	45	34	22	106	104	75	62	122	33	77	34	31	85
Otu00146	117	86	11	40	44	32	76	32	49	39	117	103	62	49	110	29	89	54	38	139
Otu00147	105	80	15	49	46	47	73	34	42	24	119	91	80	39	99	40	97	70	38	122
Otu00148	146	37	22	41	43	34	74	44	64	33	121	94	109	31	103	35	109	49	29	90
Otu00149	148	74	27	50	56	21	66	29	36	41	90	75	87	66	110	30	88	56	29	127
Otu00150	142	71	20	38	41	35	60	38	51	42	69	87	80	63	93	41	93	67	42	122
Otu00151	124	36	12	30	40	29	59	26	53	25	114	116	102	64	112	42	121	53	36	101
Otu00152	133	78	24	51	51	40	59	30	46	37	74	92	69	65	106	36	103	55	43	98
Otu00153	72	39	6	34	24	20	43	16	27	16	79	89	71	63	110	38	189	64	61	223
Otu00154	59	29	5	28	21	48	100	52	52	41	49	56	48	22	68	70	178	81	50	217
Otu00155	156	93	17	54	41	40	57	51	44	41	73	91	64	47	92	40	99	44	31	98
Otu00156	82	52	7	27	49	22	50	17	100	85	100	95	90	53	86	31	149	58	21	97
Otu00157	198	108	17	66	61	36	74	46	37	29	48	73	64	30	75	30	79	45	41	83
Otu00158	179	110	22	61	48	32	74	33	52	29	71	74	63	45	103	25	72	38	34	67
Otu00159	120	85	12	58	55	37	84	39	54	41	30	65	38	44	71	40	102	56	51	125
Otu00160	110	51	10	53	39	35	37	17	37	35	70	102	81	66	102	37	107	47	41	117
Otu00161	97	60	8	44	48	31	57	34	85	64	95	79	75	42	77	25	73	54	31	113
Otu00162	86	40	10	32	40	17	56	25	82	63	106	92	82	67	71	26	132	42	30	89
Otu00163	115	59	10	36	46	21	51	26	38	22	73	105	65	71	118	30	113	53	34	95
Otu00164	98	64	7	33	30	30	50	23	29	24	68	73	52	45	83	37	162	71	55	147
Otu00165	106	72	15	39	41	23	52	33	41	27	62	77	68	55	99	43	124	49	40	114
Otu00166	97	56	12	41	40	27	76	32	43	28	69	81	60	51	88	35	132	35	55	121
Otu00167	126	44	11	47	65	33	56	23	20	17	91	110	115	45	93	47	92	44	20	80
Otu00168	164	76	9	37	60	43	64	60	38	30	90	66	56	35	111	38	65	44	12	79
Otu00169	74	48	10	33	29	23	55	23	31	30	112	109	103	54	76	33	135	55	27	101
Otu00170	117	61	6	53	26	13	60	26	69	50	68	80	73	55	97	31	92	54	35	93
Otu00171	113	101	8	39	36	20	58	31	22	17	132	102	48	39	130	26	86	42	28	77
Otu00172	120	79	14	37	38	31	53	23	37	23	74	79	82	53	111	39	89	43	30	92
Otu00173	102	66	13	25	60	41	71	51	38	20	88	75	56	50	110	29	79	39	27	104
Otu00174	113	55	9	42	37	28	51	24	33	24	65	107	75	46	100	33	100	51	43	102
Otu00175	76	56	17	20	52	20	57	30	49	34	86	80	108	47	91	26	131	55	19	76
Otu00176	108	47	6	45	27	18	48	26	32	25	46	83	55	58	114	40	122	45	59	125
Otu00177	156	103	19	68	72	44	98	40	31	51	37	59	43	37	75	12	66	23	31	63
Otu00178	104	57	12	37	23	34	52	31	48	29	75	82	62	45	103	29	110	52	33	107
Otu00179	93	53	4	20	35	35	50	26	37	24	99	113	64	51	111	31	78	63	23	94
Otu00180	101	70	15	43	44	36	60	30	56	38	52	91	46	39	87	35	90	48	39	83
Otu00181	152	85	11	44	50	19	60	30	40	38	66	77	76	39	89	18	63	49	20	69
Otu00182	28	19	7	24	8	13	27	6	39	10	83	95	58	74	109	39	186	66	53	144
Otu00183	130	54	17	42	40	20	46	28	38	23	54	68	74	47	92	33	97	48	40	94
Otu00184	131	87	11	41	42	33	56	34	31	23	35	43	45	25	64	53	120	51	42	104
Otu00185	103	75	13	44	56	40	55	27	28	12	84	81	49	43	111	26	64	41	28	89
Otu00186	110	63	10	37	54	34	68	25	42	32	50	69	50	44	82	30	92	50	29	98
Otu00187	69	59	9	22	42	9	32	22	48	28	50	80	54	50	87	28	148	35	26	155
Otu00188	76	68	7	49	34	26	58	18	48	25	55	67	47	37	71	33	117	52	47	110
Otu00189	95	41	8	23	40	25	44	23	44	25	99	82	102	61	85	27	106	32	28	52
Otu00190	102	58	13	35	6	25	43	19	18	25	74	94	65	56	96	43	91	55	32	89
Otu00191	121	70	13	24	44	28	49	28	32	22	60	68	67	36	94	43	83	38	26	78
Otu00192	82	29	10	24	44	26	67	25	32	28	98	79	113	37	78	25	97	33	23	69
Otu00193	89	54	9	36	33	16	35	16	27	24	70	78	56	48	92	30	105	41	43	116
Otu00194	74	72	14	51	49	35	50	38	36	50	56	75	95	19	50	15	44	55	59	72
Otu00195	86	30	5	25	33	28	57	21	40	20	73	81	90	34	71	31	121	47	22	85
Otu00196	92	52	11	51	35	18	47	29	32	25	45	63	63	45	88	26	103	41	30	104
Otu00197	90	39	9	27	24	22	57	28	39	26	87	89	74	38	74	26	82	50	28	86
Otu00198	83	44	7	25	34	18	35	23	26	17	90	85	59	41	86	40	88	61	32	92
Otu00199	96	64	6	43	32	16	53	23	31	16	60	78	63	48	90	23	73	50	38	75
Otu00200	134	47	14	44	49	36	74	55	40	35	57	58	54	35	45	28	59	31	31	52
Otu00201	141	82	7	39	75	38	88	35	22	23	57	57	35	21	75	19	43	29	19	68
Otu00202	93	44	10	32	44	19	54	17	40	39	95	86	100	41	81	12	77	29	16	41
Otu00203	69	33	5	27	36	20	37	15	22	23	89	94	106	33	87	31	87	38	27	83
Otu00204	111	62	13	39	39	19	38	18	29	18	49	82	58	41	76	35	82	40	27	83
Otu00205	44	12	4	24	10	12	16	7	16	6	127	112	172	43	111	26	75	36	22	80
Otu00206	97	38	18	40	36	31	54	24	44	24	66	68	58	48	78	26	80	34	22	63
Otu00207	116	89	8	36	31	23	57	16	37	30	47	61	52	42	76	31	67	42	21	62
Otu00208	98	33	11	41	47	31	60	16	27	20	98	71	88	40	94	14	49	30	25	50
Otu00209	116	46	11	40	32	20	38	18	37	17	45	56	53	51	110	18	76	30	24	98
Otu00210	105	103	16	38	51	20	51	28	37	17	53	74	35	23	76	13	63	28	24	80
Otu00211	66	47	11	27	10	16	33	30	28	22	53	44	37	42	79	39	128	62	35	124
Otu00212	103	55	8	33	31	25	39	19	36	35	50	56	52	43	75	32	93	31	39	74
Otu00213	124	61	10	40	51	43	51	35	33	32	80	59	54	37	74	13	37	29	16	45
Otu00214	74	39	6	24	38	34	77	34	36	37	59	61	65	31	73	21	89	44	15	65
Otu00215	105	62	11	31	43	24	48	19	41	43	43	50	57	45	79	21	68	33	24	55
Otu00216	74	24	9	30	36	23	36	15	21	16	62	67	72	39	74	31	115	40	22	95
Otu00217	111	51	12	35	73	37	57	34	29	14	50	62	42	29	81	21	51	32	15	56
Otu00218	88	27	10	21	26	18	40	26	45	45	69	65	72	40	79	24	59	37	22	77
Otu00219	114	60	9	27	35	40	62	30	34	13	50	50	71	19	86	23	79	21	16	50
Otu00220	70	64	6	40	35	37	61	37	46	31	39	64	38	29	48	22	63	40	33	86
Otu00221	44	41	0	17	15	14	22	6	18	18	70	58	57	52	81	31	110	65	48	120
Otu00222	103	60	11	39	35	12	50	24	55	42	47	60	47	43	75	21	52	26	16	62
Otu00223	72	42	12	17	22	33	69	37	69	55	33	43	33	20	65	25	80	39	30	83
Otu00224	91	51	8	33	39	9	39	16	26	15	52	73	63	35	86	22	79	39	26	75
Otu00225	96	28	9	20	30	15	39	15	38	16	70	72	79	25	67	35	108	38	19	54
Otu00226	94	84	10	35	43	31	51	19	27	19	71	58	37	27	61	16	65	37	24	61
Otu00227	77	40	15	33	34	45	76	21	36	16	49	58	44	34	54	27	67	46	29	69
Otu00228	111	63	5	28	33	28	53	18	22	20	51	56	34	34	93	19	57	41	25	77
Otu00229	108	65	21	39	32	18	52	20	21	21	44	69	46	36	60	25	65	29	24	72
Otu00230	79	55	10	29	34	26	45	25	56	67	53	62	80	38	51	21	38	27	18	49
Otu00231	74	62	6	25	29	18	28	8	45	29	53	62	54	45	75	26	72	40	28	74
Otu00232	104	26	2	32	35	36	49	19	26	20	82	61	56	26	63	28	56	38	20	65
Otu00233	75	26	11	25	45	12	25	9	32	11	78	67	86	42	67	23	95	31	13	63
Otu00234	34	16	3	14	9	7	17	14	15	14	66	73	102	40	87	22	140	34	27	102
Otu00235	72	31	15	19	33	14	30	10	39	41	74	77	69	32	55	26	91	34	14	59
Otu00236	110	63	15	44	62	15	45	24	27	16	35	56	44	27	76	20	59	25	25	47
Otu00237	86	49	11	27	24	33	35	24	34	15	34	60	36	31	48	28	108	24	30	92
Otu00238	123	83	10	33	60	28	56	33	20	16	41	45	30	15	76	12	45	23	16	61
Otu00239	96	57	11	41	37	20	39	17	19	18	56	53	37	34	63	21	82	33	23	68
Otu00240	75	43	7	32	28	12	36	16	17	30	62	71	66	41	68	23	73	33	19	70
Otu00241	56	37	12	17	29	30	42	18	25	20	50	69	68	34	51	36	99	25	13	71
Otu00242	81	21	13	32	30	17	34	22	48	33	52	60	37	34	54	34	78	34	15	73
Otu00243	68	35	9	23	27	19	29	19	39	25	64	80	46	35	68	17	68	38	16	76
Otu00244	119	57	6	45	49	24	51	30	29	16	37	50	37	33	60	15	45	26	19	46
Otu00245	48	28	2	27	13	12	21	7	22	11	51	87	60	32	66	31	100	36	33	105
Otu00246	93	47	7	41	43	17	48	24	22	12	51	59	54	37	72	17	39	20	30	56
Otu00247	78	57	7	19	48	31	41	15	15	7	92	64	53	36	111	20	37	20	9	29
Otu00248	109	34	15	27	47	16	44	19	26	25	51	40	49	37	49	27	64	30	18	62
Otu00249	94	41	9	32	27	19	22	24	25	26	52	60	39	36	72	18	61	33	30	68
Otu00250	43	22	3	14	26	22	32	9	13	17	96	88	90	33	61	22	109	28	15	42
Otu00251	113	21	6	23	19	11	50	15	26	10	29	36	47	40	100	26	83	50	14	63
Otu00252	58	62	6	25	22	10	23	12	26	9	93	68	21	50	61	13	74	27	26	96
Otu00253	97	38	12	35	27	24	37	19	38	19	41	50	49	31	80	12	54	32	24	48
Otu00254	60	33	8	19	23	13	38	19	24	14	47	72	55	37	77	24	67	38	33	66
Otu00255	69	26	7	17	32	15	46	13	18	19	88	67	73	30	65	17	58	27	17	56
Otu00256	91	63	10	23	47	10	52	25	43	22	33	45	46	24	63	18	49	29	21	46
Otu00257	89	44	10	32	34	21	31	14	23	14	44	40	45	30	58	27	90	31	23	57
Otu00258	78	58	8	30	33	25	40	12	30	23	48	52	40	30	75	20	55	31	14	54
Otu00259	34	32	6	21	23	12	26	12	27	11	96	72	58	33	73	20	57	29	26	85
Otu00260	19	11	3	10	6	14	19	9	17	5	60	71	55	39	79	24	126	47	47	92
Otu00261	61	46	7	29	25	17	32	18	25	12	43	69	39	45	50	27	74	39	24	71
Otu00262	81	53	9	27	26	21	39	13	26	27	30	65	42	54	55	16	44	33	20	71
Otu00263	109	46	9	34	49	22	45	34	33	31	34	36	37	15	56	17	45	24	16	60
Otu00264	93	69	8	31	33	16	44	22	29	22	39	42	30	27	43	23	55	34	23	67
Otu00265	77	18	10	28	22	16	36	14	26	17	57	63	52	31	69	29	68	28	19	70
Otu00266	53	39	8	19	37	11	39	27	27	35	62	63	51	18	57	30	56	34	18	64
Otu00267	84	57	12	28	29	19	34	17	51	29	41	49	40	24	58	11	54	30	24	57
Otu00268	79	44	7	39	49	30	58	27	23	14	63	53	28	22	63	20	38	15	19	55
Otu00269	63	35	4	16	18	21	26	23	13	18	56	77	61	22	70	33	55	37	22	73
Otu00270	89	31	9	28	17	15	33	10	24	18	42	54	43	32	70	22	74	45	31	55
Otu00271	83	51	10	21	28	18	33	20	33	20	30	68	54	37	83	10	61	17	13	49
Otu00272	78	52	10	26	27	12	33	27	24	10	34	67	44	38	83	21	55	22	19	50
Otu00273	98	60	10	36	26	24	34	16	29	19	40	39	43	34	54	18	48	29	26	46
Otu00274	44	21	5	20	17	9	33	11	27	16	69	70	82	34	58	19	90	26	19	55
Otu00275	90	20	11	15	43	31	49	15	46	17	23	38	45	15	42	7	120	30	7	53
Otu00276	64	32	7	17	15	15	42	19	34	34	23	48	41	24	47	31	75	33	23	88
Otu00277	52	30	5	23	15	14	22	13	16	15	43	62	50	35	74	21	87	35	31	65
Otu00278	58	17	8	15	17	16	26	18	24	13	62	78	63	30	63	10	77	30	13	66
Otu00279	70	56	7	21	18	14	27	30	30	20	27	31	29	56	41	24	72	24	48	54
Otu00280	88	49	9	32	32	17	35	20	18	16	28	47	34	28	50	22	58	36	13	61
Otu00281	66	52	3	26	23	8	38	22	36	15	27	50	41	34	58	21	64	24	24	60
Otu00282	76	38	9	30	25	27	34	21	45	36	59	47	32	17	56	13	42	26	12	37
Otu00283	66	34	11	29	22	14	29	20	18	9	59	55	41	35	79	16	48	29	17	48
Otu00284	55	21	4	20	16	23	35	15	16	18	16	29	28	17	32	25	114	50	37	108
Otu00285	85	39	7	28	30	22	30	22	29	19	40	51	34	31	62	11	54	15	22	48
Otu00286	72	19	9	21	20	18	30	19	28	15	49	42	53	32	54	27	52	32	15	69
Otu00287	73	41	10	28	28	19	31	12	26	10	48	39	46	29	58	13	50	25	26	60
Otu00288	91	65	9	24	60	35	48	30	20	13	29	41	20	10	50	11	23	31	11	43
Otu00289	79	50	7	32	23	15	44	25	15	16	30	54	27	26	58	12	41	25	22	61
Otu00290	61	39	9	22	34	20	32	22	26	7	46	52	18	31	52	14	65	27	25	60
Otu00291	67	29	3	20	41	21	22	16	17	13	57	56	32	31	63	25	45	26	17	61
Otu00292	72	41	4	19	28	19	23	16	17	10	43	49	50	37	78	18	48	21	18	49
Otu00293	43	25	2	13	31	27	38	18	18	21	59	51	43	23	44	26	46	34	14	80
Otu00294	93	62	13	33	49	26	46	33	27	17	38	27	21	17	30	9	45	17	11	42
Otu00295	64	16	6	16	27	20	24	14	22	15	55	52	70	18	69	23	68	25	17	34
Otu00296	59	13	5	21	20	6	25	12	12	10	51	70	57	36	76	11	50	30	30	60
Otu00297	62	35	7	18	20	7	35	16	19	14	43	46	41	38	65	31	58	26	20	53
Otu00298	63	26	10	29	18	10	28	26	20	20	39	57	61	30	43	16	44	31	26	56
Otu00299	56	50	11	30	36	16	23	11	16	18	35	61	39	27	60	20	55	22	10	50
Otu00300	43	60	10	22	39	18	22	21	27	17	53	36	31	16	57	17	46	25	27	55
Otu00301	24	11	3	10	5	9	16	7	17	8	8	18	11	5	27	48	169	63	57	126
Otu00302	81	32	6	20	14	17	39	15	28	13	42	40	45	31	47	19	51	23	9	62
Otu00303	32	23	4	11	6	21	45	31	42	26	24	27	29	16	37	34	76	39	20	90
Otu00304	65	45	10	20	24	15	31	16	13	14	54	58	33	23	42	18	48	20	23	58
Otu00305	63	29	3	13	26	20	35	18	39	20	25	46	38	23	38	24	64	29	16	58
Otu00306	62	26	11	19	23	24	45	12	28	17	45	53	42	26	41	13	52	27	12	48
Otu00307	65	28	2	21	26	12	27	15	19	17	35	47	50	39	68	18	37	27	22	46
Otu00308	49	32	3	14	17	10	21	17	24	16	39	48	46	37	53	28	53	27	21	65
Otu00309	64	34	7	33	23	27	33	26	13	10	56	44	34	24	51	15	35	23	10	48
Otu00310	62	31	6	18	20	9	32	17	22	13	66	45	50	17	49	12	46	24	16	55
Otu00311	54	30	9	6	29	12	33	17	19	19	55	54	47	24	43	16	69	17	10	46
Otu00312	28	20	6	22	21	13	27	10	17	9	56	54	48	21	54	13	95	29	13	51
Otu00313	47	38	3	19	13	10	33	16	6	22	35	52	47	37	61	15	49	30	20	52
Otu00314	39	20	5	19	12	20	32	13	19	18	36	31	40	27	49	23	71	35	24	71
Otu00315	81	19	13	18	19	12	36	17	22	13	47	45	35	21	58	13	46	23	14	47
Otu00316	67	51	8	25	16	21	37	16	20	18	26	31	19	25	44	15	61	22	20	57
Otu00317	61	16	8	25	20	19	35	17	24	24	38	45	47	24	57	17	43	14	16	48
Otu00318	37	27	2	16	8	9	20	2	14	7	47	38	35	19	51	23	90	45	26	81
Otu00319	93	42	3	19	18	11	36	10	19	17	29	31	28	28	59	12	55	22	14	46
Otu00320	73	46	4	26	40	29	30	18	13	9	50	37	31	17	56	10	28	22	14	39
Otu00321	32	19	5	19	11	45	69	30	28	32	18	13	9	13	37	22	77	29	18	65
Otu00322	58	27	7	18	21	13	20	19	16	9	42	44	38	38	59	18	42	33	22	46
Otu00323	52	33	11	22	17	29	38	9	24	16	33	48	55	22	49	9	37	26	20	40
Otu00324	66	35	5	28	16	9	25	17	9	6	38	58	47	33	42	17	48	22	19	49
Otu00325	71	31	3	13	28	14	22	12	21	10	38	41	55	26	60	11	35	26	24	48
Otu00326	62	48	7	10	18	38	41	27	19	8	34	27	25	26	57	17	46	19	6	53
Otu00327	84	30	5	21	21	21	28	19	34	21	24	54	31	15	57	15	36	21	8	39
Otu00328	59	31	10	12	26	13	37	17	15	16	37	34	37	22	59	14	40	25	19	58
Otu00329	44	32	9	18	20	14	26	6	17	10	49	34	37	32	64	16	63	15	20	55
Otu00330	80	70	8	23	34	13	35	17	22	12	30	39	29	19	42	6	34	19	14	35
Otu00331	33	20	6	14	8	17	32	16	27	16	33	37	30	11	23	30	68	31	29	96
Otu00332	42	20	3	10	16	12	36	11	20	18	42	36	52	28	31	21	89	24	13	53
Otu00333	35	22	4	9	13	41	58	29	20	20	42	43	27	15	38	24	30	37	16	52
Otu00334	45	31	5	22	10	12	24	11	19	7	37	43	40	26	42	17	70	33	20	60
Otu00335	85	29	7	24	40	15	37	21	22	11	33	35	21	28	34	8	42	25	14	42
Otu00336	27	16	7	10	9	2	12	6	21	6	12	16	16	9	24	48	112	54	35	127
Otu00337	79	23	11	23	24	23	41	17	32	18	30	31	37	13	36	12	40	19	22	37
Otu00338	46	19	6	20	25	22	37	21	30	23	44	38	27	16	44	9	44	28	17	50
Otu00339	62	55	15	26	25	12	38	9	17	11	29	38	26	30	46	10	37	19	16	45
Otu00340	59	27	10	14	19	13	37	10	21	15	32	39	39	34	52	13	43	17	18	51
Otu00341	60	27	6	14	29	21	27	20	30	18	37	40	26	12	41	22	47	28	15	40
Otu00342	28	25	6	14	31	14	33	30	24	11	61	37	26	18	45	12	31	26	19	67
Otu00343	56	31	5	14	11	16	42	18	28	22	45	39	35	20	48	9	36	19	14	49
Otu00344	76	52	8	28	22	15	30	16	23	19	36	33	40	22	38	8	24	21	16	29
Otu00345	55	32	3	15	14	14	37	19	21	22	52	44	38	14	44	20	34	20	13	40
Otu00346	17	6	3	9	1	1	21	7	11	2	52	54	66	30	62	34	59	38	21	56
Otu00347	40	36	7	20	9	13	30	13	21	8	40	37	32	31	62	10	47	25	25	42
Otu00348	41	20	6	15	22	8	17	9	26	10	33	46	36	42	34	17	81	34	13	36
Otu00349	79	44	5	26	17	7	29	22	28	19	31	20	25	20	35	21	42	22	17	37
Otu00350	71	34	7	26	32	15	27	11	32	25	29	24	22	22	44	10	37	16	27	35
Otu00351	56	33	8	18	23	15	35	17	18	9	30	37	39	35	40	16	37	19	7	53
Otu00352	43	24	4	20	14	6	24	13	25	17	64	52	29	24	38	13	36	30	18	49
Otu00353	57	39	6	29	21	11	30	20	24	19	23	44	23	17	52	9	56	18	15	30
Otu00354	26	7	3	3	6	9	41	8	11	10	50	36	36	26	36	18	105	38	18	55
Otu00355	65	35	3	29	20	11	28	20	9	13	38	44	31	15	47	17	30	26	14	45
Otu00356	41	39	3	33	21	19	50	16	28	18	23	45	23	13	32	12	40	18	21	42
Otu00357	23	2	6	12	4	1	7	8	8	10	37	44	56	24	25	27	92	40	15	96
Otu00358	80	27	3	18	34	14	33	13	6	8	52	45	32	20	52	11	39	16	7	26
Otu00359	49	28	8	21	20	10	26	16	38	25	21	40	25	15	36	16	36	22	27	56
Otu00360	40	25	2	18	17	12	18	22	25	17	53	52	50	23	42	18	28	22	8	43
Otu00361	29	33	4	10	10	7	22	10	15	15	30	51	48	32	54	19	50	19	21	55
Otu00362	65	33	8	18	24	11	23	12	22	13	46	39	29	15	44	17	44	14	21	33
Otu00363	40	19	4	13	11	14	11	7	14	8	65	70	53	20	47	15	42	14	15	46
Otu00364	49	19	5	20	23	6	28	14	14	8	45	39	54	23	51	18	41	17	21	33
Otu00365	65	31	4	18	25	3	22	14	6	3	31	37	38	21	59	30	47	14	10	48
Otu00366	70	42	5	15	19	12	17	18	16	14	37	35	41	14	41	17	44	16	15	38
Otu00367	49	30	5	14	25	14	20	13	17	10	35	35	33	27	41	18	55	13	15	57
Otu00368	64	38	4	11	26	8	24	17	15	12	27	31	29	22	54	19	39	22	17	46
Otu00369	83	50	8	28	24	12	28	17	24	13	24	35	24	17	41	7	29	21	9	26
Otu00370	63	35	4	26	22	6	19	16	8	7	37	45	49	31	53	8	30	17	11	32
Otu00371	95	52	8	34	31	24	37	19	25	11	21	25	14	14	25	4	29	11	15	25
Otu00372	47	29	10	11	18	9	21	17	15	12	25	29	33	25	47	22	44	30	19	49
Otu00373	66	44	9	16	27	12	26	17	58	54	19	21	11	11	33	10	30	12	10	25
Otu00374	65	39	5	25	30	11	28	16	18	9	38	28	19	10	51	11	40	17	15	34
Otu00375	52	40	7	25	20	25	39	21	15	11	25	29	15	21	36	16	33	21	6	51
Otu00376	75	41	2	20	28	13	45	13	13	13	24	21	30	21	51	7	29	14	10	38
Otu00377	48	28	3	20	19	12	17	17	18	10	29	43	46	22	55	11	35	20	21	33
Otu00378	73	33	9	15	16	9	27	14	10	8	24	36	34	22	52	13	41	18	12	39
Otu00379	51	41	7	25	25	19	51	18	27	13	23	38	32	18	30	10	21	16	10	30
Otu00380	57	21	3	11	15	13	21	14	17	16	24	56	37	20	51	13	40	21	19	36
Otu00381	52	21	3	22	24	22	27	19	13	8	37	58	47	17	43	14	21	14	13	29
Otu00382	36	15	1	13	21	16	30	17	3	11	41	33	46	18	36	24	61	21	9	51
Otu00383	49	29	7	18	25	8	20	8	9	3	32	52	35	26	44	21	38	19	22	37
Otu00384	43	12	5	25	19	9	15	12	16	5	28	41	26	16	54	29	58	26	17	45
Otu00385	61	18	9	17	49	16	36	20	19	16	33	33	25	14	38	9	39	11	10	25
Otu00386	56	38	10	29	10	12	16	14	20	9	39	26	35	12	29	18	44	19	17	42
Otu00387	13	7	3	7	2	2	11	1	7	4	6	14	2	9	16	42	127	59	31	132
Otu00388	39	21	3	19	15	11	25	14	23	18	28	28	20	14	38	27	61	21	15	52
Otu00389	77	42	4	23	30	14	27	18	7	18	35	24	37	13	34	6	25	21	6	29
Otu00390	51	27	4	18	12	7	19	13	19	11	33	39	29	23	46	19	34	17	19	50
Otu00391	37	26	3	21	12	16	37	11	19	14	16	31	16	12	26	18	67	23	22	63
Otu00392	41	23	3	12	21	13	24	17	35	26	47	35	35	19	31	10	31	19	8	38
Otu00393	28	13	1	12	12	9	21	16	14	12	41	41	30	18	50	19	48	24	21	57
Otu00394	60	17	5	26	26	22	27	11	16	8	41	28	28	22	35	11	37	17	8	40
Otu00395	55	29	3	11	19	13	24	15	19	11	48	32	35	16	46	16	28	18	9	37
Otu00396	51	33	3	5	13	14	43	15	23	14	22	25	13	25	32	10	59	20	13	50
Otu00397	45	27	5	15	15	6	20	12	33	26	29	35	21	29	29	6	51	23	9	45
Otu00398	29	17	4	9	5	7	15	12	17	7	38	43	31	31	64	19	55	13	12	52
Otu00399	36	29	2	14	14	6	23	7	9	11	40	40	29	23	54	17	32	30	16	46
Otu00400	108	11	6	21	16	13	28	8	12	13	28	28	16	28	62	8	24	14	9	20
Otu00401	57	25	6	21	21	19	31	10	11	10	38	37	41	12	23	13	34	24	11	28
Otu00402	32	9	3	12	16	12	22	1	11	6	51	53	59	25	42	12	48	12	8	32
Otu00403	48	34	5	22	21	9	24	10	44	15	39	35	35	19	44	6	2	1	14	38
Otu00404	43	21	6	18	25	5	26	14	56	28	33	34	26	16	30	9	31	12	7	25
Otu00405	41	30	8	11	17	8	20	6	16	8	34	45	40	33	37	9	37	12	17	34
Otu00406	15	13	1	14	10	5	22	14	15	14	29	41	36	31	52	9	53	30	18	38
Otu00407	59	34	12	13	18	7	20	17	22	21	25	24	21	19	40	14	27	16	8	40
Otu00408	36	32	6	28	20	14	24	11	17	17	15	25	18	15	21	25	42	18	23	49
Otu00409	51	37	7	21	19	22	29	14	16	7	46	27	17	16	47	14	6	12	14	32
Otu00410	41	17	4	15	3	20	21	23	28	21	10	16	20	13	29	10	53	34	24	52
Otu00411	57	18	6	16	18	18	31	27	31	23	18	22	23	14	25	10	32	23	12	29
Otu00412	35	23	2	9	22	13	28	13	15	6	37	34	17	16	52	13	30	21	9	57
Otu00413	45	27	5	16	18	14	14	13	14	17	15	32	24	23	46	8	53	25	9	33
Otu00414	48	25	0	7	19	12	27	7	25	10	36	32	27	23	26	8	31	26	7	51
Otu00415	44	25	3	20	14	19	39	23	19	23	21	24	18	19	28	7	32	15	15	38
Otu00416	12	13	3	10	1	7	15	6	14	5	15	20	16	11	28	33	81	46	19	91
Otu00417	36	10	2	9	21	16	22	14	15	10	42	34	29	15	34	12	44	27	13	37
Otu00418	57	29	4	9	16	8	25	13	10	10	20	32	27	13	41	19	30	23	17	39
Otu00419	40	12	5	16	19	6	30	13	27	10	33	38	25	15	44	8	42	17	2	37
Otu00420	34	16	3	13	11	8	20	4	16	13	42	26	19	15	37	4	73	19	28	37
Otu00421	37	29	10	18	13	17	23	13	14	11	20	39	37	26	21	10	37	18	18	25
Otu00422	47	16	6	21	21	18	19	11	11	11	41	29	34	12	40	12	28	20	11	27
Otu00423	36	21	3	10	17	7	18	18	19	11	43	42	28	18	31	14	24	16	12	45
Otu00424	50	34	7	20	14	8	14	15	14	7	23	40	16	23	59	7	27	13	9	32
Otu00425	40	22	3	13	9	19	20	5	14	11	38	37	39	17	25	8	38	21	9	42
Otu00426	23	13	6	13	38	11	21	17	18	9	30	52	45	11	39	24	21	19	6	14
Otu00427	38	25	6	10	24	16	31	22	11	13	47	39	33	18	34	6	16	11	8	22
Otu00428	44	33	5	24	19	14	33	8	11	15	27	31	16	12	27	7	34	16	15	38
Otu00429	60	32	0	20	19	9	17	13	13	13	36	43	18	10	39	10	19	12	13	30
Otu00430	29	16	2	14	18	19	26	7	14	10	30	27	16	10	31	11	52	13	16	62
Otu00431	34	22	5	9	14	14	36	16	29	18	29	27	15	5	33	10	41	23	7	35
Otu00432	25	14	3	10	14	8	33	12	12	9	26	32	16	13	30	13	51	19	18	63
Otu00433	18	7	3	9	6	6	18	5	10	5	32	33	23	26	39	18	68	24	17	54
Otu00434	55	30	1	17	17	15	21	19	16	10	16	27	19	16	44	9	32	17	9	30
Otu00435	53	18	8	15	17	7	14	7	7	9	27	31	29	23	60	9	23	18	11	33
Otu00436	38	20	3	14	16	12	28	10	45	27	30	22	25	8	15	8	45	14	8	30
Otu00437	57	29	1	7	11	13	19	12	10	13	17	42	32	9	29	11	41	19	13	33
Otu00438	37	27	2	11	12	10	12	11	6	6	39	51	12	20	50	15	26	16	12	43
Otu00439	25	18	5	13	7	7	17	10	10	13	28	40	27	23	40	14	52	15	15	37
Otu00440	45	20	2	11	19	11	25	16	12	9	36	20	33	20	34	6	47	21	9	20
Otu00441	47	26	3	20	15	9	22	10	25	14	26	41	19	19	27	12	30	12	21	18
Otu00442	22	31	4	10	12	14	45	16	58	26	29	21	38	1	25	1	9	2	17	34
Otu00443	19	8	3	4	11	2	13	1	9	2	27	36	16	9	21	2	152	24	5	51
Otu00444	52	15	6	7	14	12	21	9	15	9	38	38	32	23	45	5	22	19	9	24
Otu00445	39	21	5	17	17	13	34	10	15	12	35	36	26	13	31	4	28	24	12	22
Otu00446	26	16	2	5	11	9	13	13	17	5	31	39	32	21	28	9	56	20	10	49
Otu00447	43	19	2	15	13	5	19	3	19	9	42	31	20	20	40	9	35	14	13	40
Otu00448	45	24	2	9	21	19	45	4	11	8	28	34	38	8	25	16	26	11	8	28
Otu00449	22	9	3	9	14	8	18	10	19	11	14	30	18	24	25	20	48	34	21	52
Otu00450	50	18	4	16	26	16	44	19	15	13	20	22	21	12	23	11	21	16	9	30
Otu00451	39	19	5	14	19	15	24	12	20	11	25	35	19	7	37	8	36	13	10	37
Otu00452	38	16	5	21	20	18	33	15	13	11	41	27	20	9	38	11	22	11	13	21
Otu00453	34	25	3	16	9	10	25	7	10	6	35	35	31	20	37	17	23	15	20	24
Otu00454	30	12	4	13	13	8	12	3	7	8	40	33	42	16	40	6	48	17	11	38
Otu00455	28	8	3	7	10	7	22	12	12	12	37	34	47	14	49	14	44	11	8	22
Otu00456	53	35	4	30	22	9	22	6	13	8	26	28	18	15	15	5	22	9	20	40
Otu00457	40	24	0	18	15	11	12	13	23	7	27	20	29	12	31	7	44	14	14	39
Otu00458	21	10	0	5	3	14	35	20	9	7	14	10	12	7	17	27	76	25	17	70
Otu00459	35	15	2	14	9	9	15	7	13	11	21	28	23	16	46	18	55	13	18	31
Otu00460	33	21	2	10	15	13	27	12	16	10	34	31	40	18	45	10	26	10	10	15
Otu00461	32	9	4	15	8	15	18	5	18	7	34	38	33	22	35	16	25	17	15	31
Otu00462	30	13	1	8	12	10	22	15	16	9	44	28	42	17	31	16	24	14	4	39
Otu00463	40	29	9	19	18	6	21	15	17	11	23	29	23	14	24	9	26	16	8	37
Otu00464	37	38	5	10	19	8	18	5	5	2	21	32	33	18	43	19	31	11	8	28
Otu00465	33	19	3	12	6	7	22	13	10	3	23	24	32	19	31	11	53	26	17	25
Otu00466	38	27	4	9	11	9	19	13	15	6	27	30	14	14	43	12	33	27	10	28
Otu00467	30	30	2	12	9	9	17	6	24	18	21	28	24	18	31	14	31	18	16	31
Otu00468	34	19	7	13	6	4	17	5	4	6	32	43	25	19	36	9	29	23	18	37
Otu00469	49	25	4	16	14	9	15	7	23	19	16	25	24	20	5	13	32	21	11	37
Otu00470	29	17	3	6	19	7	16	13	28	21	20	27	9	11	31	7	40	13	9	57
Otu00471	50	29	9	14	13	7	14	8	11	12	23	26	25	23	32	5	24	21	7	30
Otu00472	25	16	4	7	13	6	9	4	10	6	40	50	41	14	52	9	20	9	7	39
Otu00473	42	20	5	16	11	10	18	13	14	15	24	20	21	15	35	14	28	11	12	36
Otu00474	22	46	7	20	24	9	18	10	13	8	32	16	22	11	32	8	34	13	2	33
Otu00475	39	14	2	11	5	2	7	7	8	6	33	36	52	13	36	12	42	17	18	20
Otu00476	14	3	4	6	2	1	5	2	4	2	5	14	6	7	12	41	94	37	24	96
Otu00477	41	25	5	11	11	10	17	2	16	12	28	22	33	18	31	21	22	12	13	28
Otu00478	31	27	2	20	5	9	13	6	9	7	18	24	23	14	26	8	48	22	19	47
Otu00479	22	20	4	7	8	14	12	6	10	6	27	28	24	30	35	10	47	14	22	32
Otu00480	33	14	2	9	24	9	32	15	11	10	28	28	23	15	35	12	28	12	9	28
Otu00481	21	10	3	8	18	7	17	16	63	11	48	13	14	14	38	7	18	9	6	33
Otu00482	36	19	1	6	19	12	27	12	16	11	31	29	24	8	13	14	31	15	9	40
Otu00483	63	18	7	13	21	14	34	16	10	3	21	22	26	12	22	4	21	13	7	26
Otu00484	30	17	4	11	16	19	19	11	12	10	21	21	13	22	36	9	31	14	20	37
Otu00485	30	11	3	8	9	32	33	14	26	10	24	21	17	13	13	4	56	9	11	25
Otu00486	43	28	1	18	27	8	21	11	10	9	35	37	16	16	37	4	14	13	4	16
Otu00487	36	31	3	8	22	16	18	9	6	11	32	30	14	7	39	10	22	13	9	31
Otu00488	22	16	3	11	16	17	21	6	14	7	32	32	45	22	35	6	25	11	7	17
Otu00489	35	9	1	11	8	11	19	8	14	11	21	23	60	19	35	3	33	12	1	31
Otu00490	18	15	1	11	15	9	16	4	9	8	48	45	38	12	42	12	19	12	10	17
Otu00491	22	14	4	14	11	7	10	9	8	14	25	31	31	21	39	15	39	11	13	23
Otu00492	49	12	4	9	26	3	23	20	12	11	24	19	26	11	23	9	32	10	11	26
Otu00493	31	12	3	11	11	4	17	10	18	9	22	28	32	19	29	11	35	16	13	29
Otu00494	29	10	4	12	4	4	9	3	4	6	31	36	27	23	40	14	28	22	13	40
Otu00495	48	29	6	12	19	13	13	17	10	9	22	20	19	12	29	7	26	12	5	30
Otu00496	42	13	3	8	4	11	7	4	7	6	17	37	27	19	56	10	33	17	9	26
Otu00497	29	18	17	31	13	4	14	8	38	15	35	14	19	9	45	3	21	6	4	11
Otu00498	39	18	1	13	12	12	14	5	10	5	15	16	17	9	26	21	44	24	10	42
Otu00499	45	33	2	13	20	11	18	9	7	14	17	30	23	13	22	5	23	12	11	24
Otu00500	32	20	5	10	13	10	26	12	15	10	18	25	21	10	19	14	37	12	7	35
Otu00501	14	9	0	11	0	9	7	5	9	2	38	42	25	21	38	15	41	17	12	35
Otu00502	37	22	3	11	12	6	14	10	20	11	19	29	21	15	30	10	28	12	11	29
Otu00503	50	20	2	11	10	12	14	7	13	7	21	27	19	15	27	7	35	14	10	28
Otu00504	30	35	2	22	17	13	7	4	14	14	21	25	9	9	33	6	22	19	14	30
Otu00505	23	13	0	10	14	6	17	10	7	7	32	37	27	11	39	8	36	11	6	29
Otu00506	36	10	4	8	7	17	19	5	16	9	20	16	24	20	34	9	28	13	24	23
Otu00507	32	18	3	7	18	11	24	11	18	6	17	18	15	18	21	13	34	16	13	27
Otu00508	34	17	6	12	15	4	10	11	12	12	10	24	28	17	28	11	38	21	10	19
Otu00509	49	17	3	17	16	13	31	13	11	9	22	23	21	13	14	8	28	6	7	18
Otu00510	47	16	2	15	21	9	22	6	12	9	27	18	39	15	16	5	16	14	7	22
Otu00511	25	17	2	10	11	5	10	5	10	10	33	26	17	13	48	13	24	17	5	37
Otu00512	24	11	3	16	9	3	9	6	12	2	46	39	20	13	31	5	37	8	11	33
Otu00513	27	16	5	14	12	10	12	8	4	3	30	28	24	29	32	12	19	16	12	25
Otu00514	39	19	3	11	6	5	12	4	14	2	22	20	16	12	31	8	47	13	16	37
Otu00515	24	13	5	3	4	5	15	8	9	10	18	15	17	13	21	11	51	19	16	58
Otu00516	61	16	4	12	12	11	29	14	10	7	20	17	14	14	21	7	24	16	3	21
Otu00517	39	28	8	14	8	8	12	7	9	8	22	28	24	12	38	4	26	13	3	20
Otu00518	32	14	3	13	11	16	12	5	7	9	39	40	17	18	36	8	15	7	6	21
Otu00519	47	18	4	13	26	16	32	16	17	10	20	21	13	0	19	4	19	13	8	13
Otu00520	23	11	2	5	10	11	32	17	9	10	19	24	19	18	22	10	30	13	11	32
Otu00521	50	24	5	6	30	5	22	19	9	6	21	12	15	7	27	3	25	9	9	24
Otu00522	49	28	1	20	18	9	14	13	8	9	13	11	18	15	26	7	24	13	7	23
Otu00523	14	9	1	4	7	2	11	5	16	9	20	25	11	19	39	10	50	15	15	44
Otu00524	39	22	6	18	11	7	19	9	16	7	15	20	24	16	28	7	23	8	9	22
Otu00525	28	19	4	9	13	12	25	8	14	14	32	11	20	3	24	8	20	11	15	34
Otu00526	40	15	2	6	13	4	20	18	17	9	20	29	22	11	24	6	29	12	11	16
Otu00527	50	16	4	8	15	9	14	7	8	9	16	27	21	14	22	3	29	18	8	25
Otu00528	38	25	5	13	22	13	25	18	11	3	23	13	13	9	26	5	17	12	6	25
Otu00529	38	12	4	18	12	6	14	4	5	3	20	23	20	15	26	13	31	22	8	28
Otu00530	39	19	2	13	16	17	20	5	6	11	15	21	13	11	20	7	23	11	15	38
Otu00531	42	18	3	7	16	8	10	3	14	4	12	23	17	15	28	10	44	14	12	20
Otu00532	27	13	4	10	14	13	16	6	31	23	18	21	18	12	21	7	17	16	6	25
Otu00533	37	31	2	16	21	14	26	13	8	10	14	24	7	11	22	7	19	11	5	20
Otu00534	33	25	4	16	8	13	10	2	9	7	20	17	35	10	22	4	34	18	10	21
Otu00535	34	23	4	9	12	6	11	7	12	13	28	23	28	16	28	9	16	14	6	17
Otu00536	18	11	2	11	5	5	10	2	11	2	56	33	32	16	33	8	24	6	12	18
Otu00537	18	12	4	6	5	2	4	4	14	5	37	27	27	19	28	10	36	14	8	34
Otu00538	38	35	2	12	18	9	24	14	5	4	30	28	13	13	26	4	9	4	5	21
Otu00539	19	15	0	9	6	6	24	15	16	9	21	27	17	17	22	9	24	11	15	31
Otu00540	21	10	1	6	5	10	10	2	7	4	20	33	25	17	34	11	42	9	13	33
Otu00541	17	11	2	8	4	5	27	18	24	8	0	26	5	2	10	13	57	23	2	51
Otu00542	29	30	3	10	18	5	8	8	21	12	25	32	17	10	21	3	20	9	3	28
Otu00543	39	15	8	12	21	10	18	14	10	8	23	35	18	10	20	5	15	5	6	19
Otu00544	32	20	5	12	12	9	12	16	12	8	26	20	13	8	26	7	31	13	8	21
Otu00545	35	23	2	22	15	8	7	10	9	6	17	24	20	21	22	8	14	10	12	24
Otu00546	31	21	4	10	18	8	12	8	11	6	21	26	17	6	26	10	21	18	7	28
Otu00547	37	17	2	12	12	17	35	20	10	10	6	8	10	8	17	11	31	16	0	30
Otu00548	31	20	1	13	11	14	20	15	18	21	18	19	18	2	21	8	17	10	7	25
Otu00549	51	21	8	12	19	8	8	5	3	7	19	18	15	12	21	4	16	12	17	32
Otu00550	33	19	6	8	16	11	12	6	11	13	22	10	20	10	22	5	48	11	4	19
Otu00551	19	10	3	6	8	8	17	7	7	4	43	31	13	12	37	7	26	12	9	26
Otu00552	30	17	5	5	14	8	12	12	11	4	7	15	4	7	11	13	55	21	7	46
Otu00553	37	26	3	13	9	4	14	5	9	10	14	21	20	14	28	6	29	14	6	22
Otu00554	35	17	6	9	12	7	15	8	11	8	18	30	19	10	25	8	24	13	10	19
Otu00555	40	19	7	15	8	6	13	3	13	2	25	18	31	15	33	11	15	5	6	18
Otu00556	84	20	1	16	37	17	30	9	10	7	8	10	7	3	14	5	7	8	2	8
Otu00557	14	19	3	7	11	5	12	2	5	3	24	24	14	17	30	5	33	23	11	40
Otu00558	8	6	1	1	0	0	4	3	2	2	3	2	3	8	12	20	95	35	27	69
Otu00559	19	10	1	5	7	6	13	1	10	5	34	26	50	11	20	9	34	14	4	20
Otu00560	41	20	7	9	11	7	19	6	12	7	10	23	14	13	31	5	15	16	11	21
Otu00561	34	24	1	13	26	16	22	13	5	4	23	20	12	11	25	5	13	8	10	12
Otu00562	23	14	7	11	15	4	18	8	7	9	17	23	30	11	26	4	24	16	4	25
Otu00563	21	14	1	17	15	5	16	5	12	7	17	22	22	8	19	7	21	24	10	32
Otu00564	42	25	5	14	7	14	21	18	23	19	6	19	5	3	18	6	21	6	6	17
Otu00565	43	28	1	15	9	9	16	13	10	8	14	17	15	12	27	5	21	9	4	18
Otu00566	26	5	2	8	6	12	12	8	22	12	25	11	27	15	21	8	27	19	5	23
Otu00567	38	12	0	8	0	6	8	0	19	1	12	25	10	14	30	13	38	14	19	26
Otu00568	20	17	3	6	9	8	7	4	8	5	17	28	5	10	16	8	42	25	7	48
Otu00569	25	22	2	6	14	8	23	16	9	10	21	20	11	20	38	3	10	8	6	20
Otu00570	33	21	5	12	11	6	15	3	13	14	16	24	27	12	18	4	16	10	8	24
Otu00571	29	17	0	11	8	15	18	7	17	9	10	22	15	14	15	4	28	9	14	30
Otu00572	35	23	2	15	7	4	18	3	9	4	11	17	13	9	28	9	40	9	12	22
Otu00573	47	13	6	12	4	5	13	5	15	5	7	24	18	13	29	17	17	9	5	26
Otu00574	26	23	4	18	11	7	16	7	7	2	11	10	4	5	13	15	44	17	9	40
Otu00575	20	10	5	9	9	4	16	5	10	4	27	24	25	9	22	12	34	9	3	32
Otu00576	23	7	2	7	13	6	9	5	6	6	27	22	36	11	22	4	39	18	3	23
Otu00577	13	8	4	5	1	9	11	4	6	9	17	26	16	20	55	6	28	11	7	32
Otu00578	35	14	3	14	6	13	19	5	15	7	22	14	10	6	30	4	25	15	6	25
Otu00579	44	21	7	9	12	7	10	8	7	3	23	19	12	13	18	5	25	15	9	21
Otu00580	26	14	4	15	15	5	8	3	10	7	11	18	11	8	27	7	36	25	9	28
Otu00581	40	14	1	12	3	2	23	2	1	0	30	4	30	21	33	11	31	4	1	24
Otu00582	14	18	3	5	13	5	14	8	9	2	21	22	22	13	35	9	33	13	8	19
Otu00583	22	12	1	8	13	14	13	6	5	3	45	25	21	16	36	2	15	9	5	15
Otu00584	24	22	3	11	15	6	11	8	15	7	15	22	12	20	13	10	25	14	8	25
Otu00585	39	15	1	10	6	5	7	6	6	10	19	23	16	14	23	7	31	16	5	27
Otu00586	36	20	1	5	6	10	10	12	14	7	15	13	16	12	23	5	24	18	3	34
Otu00587	26	18	3	9	9	9	20	7	4	10	17	18	17	16	23	12	16	13	10	26
Otu00588	31	25	3	9	5	7	18	8	13	10	14	18	18	12	13	12	26	7	8	26
Otu00589	31	11	2	9	9	9	16	6	9	8	26	23	17	9	24	2	16	16	11	28
Otu00590	31	14	4	20	11	11	19	8	11	11	13	18	22	16	11	4	15	9	5	29
Otu00591	29	20	4	8	9	6	13	9	6	15	22	23	15	12	21	7	17	10	9	24
Otu00592	23	5	3	9	1	3	5	8	11	7	15	20	21	13	19	15	38	22	13	26
Otu00593	31	10	3	7	6	7	34	9	8	9	16	12	22	10	10	5	31	27	6	13
Otu00594	26	35	2	11	10	4	17	1	9	8	18	27	17	12	32	5	19	2	9	11
Otu00595	14	9	7	9	18	5	20	3	4	5	27	33	15	11	22	6	22	15	5	25
Otu00596	24	11	2	11	14	4	15	4	7	4	17	32	26	6	22	8	34	12	4	18
Otu00597	18	8	4	6	8	13	7	4	18	14	18	19	14	12	19	7	38	15	11	21
Otu00598	41	17	1	12	6	5	14	12	25	6	25	21	16	7	20	3	15	3	11	14
Otu00599	35	8	0	6	6	8	12	7	9	5	26	23	30	8	25	9	24	6	3	23
Otu00600	18	12	1	7	7	6	22	5	9	10	10	17	13	13	18	11	40	21	12	20
Otu00601	31	19	4	10	13	5	22	7	10	10	15	22	7	8	27	6	23	7	5	21
Otu00602	38	39	2	18	16	8	18	4	10	9	13	11	8	8	20	4	11	6	12	17
Otu00603	21	14	3	6	7	2	11	3	13	13	23	31	23	9	29	6	19	15	8	16
Otu00604	9	7	3	11	8	29	30	7	21	7	5	2	1	6	6	15	29	19	7	49
Otu00605	24	9	3	8	11	8	15	2	8	4	26	22	11	13	27	7	18	14	7	33
Otu00606	15	16	2	11	16	7	11	5	10	3	10	18	15	8	30	14	21	24	20	14
Otu00607	16	18	4	14	6	7	10	7	12	8	11	26	13	5	40	5	21	9	11	26
Otu00608	35	16	5	11	14	7	30	14	11	14	13	6	12	10	17	5	17	6	6	20
Otu00609	35	36	4	17	15	11	13	9	2	8	11	10	16	14	16	5	14	10	7	15
Otu00610	23	8	4	5	8	4	10	4	7	7	10	25	30	14	22	17	19	17	12	22
Otu00611	30	18	1	10	9	5	13	4	8	9	11	14	16	16	31	8	22	8	7	28
Otu00612	35	4	4	6	9	12	15	3	4	5	31	29	37	14	16	6	23	5	3	6
Otu00613	35	19	1	7	8	8	14	6	3	4	18	25	18	11	22	9	21	11	5	21
Otu00614	35	16	3	15	8	8	15	7	5	4	12	27	20	12	20	4	18	7	9	21
Otu00615	18	23	5	7	16	6	20	9	7	9	8	23	11	10	15	10	31	8	11	19
Otu00616	22	3	1	8	14	6	13	3	10	8	20	30	21	12	20	10	17	14	5	29
Otu00617	33	27	2	17	17	10	21	6	13	10	10	11	8	6	13	11	17	9	6	19
Otu00618	37	20	4	9	12	11	10	6	11	4	11	18	12	13	20	9	21	12	7	18
Otu00619	20	9	4	8	8	6	13	2	16	7	12	17	14	9	31	7	28	10	1	43
Otu00620	23	12	4	9	14	6	13	6	14	13	28	20	25	10	11	3	27	9	4	14
Otu00621	5	4	2	6	6	4	7	2	6	7	11	31	4	18	36	11	49	25	12	18
Otu00622	37	15	1	5	9	6	12	5	9	10	29	19	9	7	22	4	16	13	7	29
Otu00623	37	27	6	9	30	12	17	10	5	6	10	15	6	10	21	8	9	11	6	8
Otu00624	34	21	5	12	14	6	20	7	6	4	19	22	21	10	26	4	15	4	3	10
Otu00625	27	11	4	15	7	6	19	8	3	2	21	27	14	4	23	8	18	15	4	27
Otu00626	9	4	2	5	7	8	18	8	15	6	19	20	17	11	20	10	29	14	5	35
Otu00627	38	12	3	10	3	5	18	3	16	25	15	10	37	8	23	2	13	6	3	12
Otu00628	20	14	0	4	16	7	27	18	13	12	20	12	14	5	18	7	15	11	5	23
Otu00629	38	14	4	12	13	7	8	4	7	3	13	22	13	16	21	8	16	11	9	21
Otu00630	26	19	4	7	16	4	15	4	17	17	14	18	12	8	17	5	23	9	8	16
Otu00631	31	20	2	8	9	12	11	4	14	5	17	20	7	11	16	11	18	10	6	27
Otu00632	21	7	4	4	8	4	9	5	11	9	20	19	22	11	26	12	28	8	6	25
Otu00633	29	10	1	4	2	5	15	4	7	2	12	21	17	12	34	5	28	9	12	30
Otu00634	21	48	5	18	11	1	8	9	9	1	9	8	8	3	18	7	34	10	10	21
Otu00635	39	18	10	14	18	8	9	6	11	9	9	13	14	12	21	2	18	9	6	12
Otu00636	21	17	2	12	6	4	8	8	16	13	20	13	17	8	22	7	28	13	2	20
Otu00637	25	19	3	13	6	5	9	2	9	2	4	11	9	8	11	24	46	12	8	30
Otu00638	27	9	3	10	8	2	10	5	8	3	12	23	18	15	23	6	24	13	10	26
Otu00639	25	13	6	7	8	8	12	3	6	7	20	23	15	9	21	13	24	7	10	18
Otu00640	23	12	0	5	8	0	8	4	9	2	18	36	14	17	33	8	17	9	9	23
Otu00641	19	10	3	10	15	4	13	3	9	14	17	19	17	7	14	7	28	11	10	24
Otu00642	14	19	5	11	5	0	14	7	6	11	9	20	16	15	23	8	29	5	9	28
Otu00643	14	14	3	7	13	8	15	9	10	11	20	17	22	10	20	1	27	13	5	15
Otu00644	21	16	4	15	11	5	10	5	3	0	24	20	18	5	18	5	27	9	6	32
Otu00645	22	17	2	6	13	10	17	14	16	16	8	13	9	6	17	5	20	11	10	21
Otu00646	14	10	2	8	10	4	10	6	3	7	19	20	18	11	27	11	26	11	6	30
Otu00647	22	8	2	7	10	4	14	3	9	6	37	22	16	5	22	5	17	12	5	26
Otu00648	22	10	1	4	13	7	15	9	16	11	15	10	20	10	17	9	26	4	4	28
Otu00649	43	21	2	8	8	2	10	9	4	11	12	16	9	8	15	8	22	14	10	19
Otu00650	36	13	2	7	10	2	13	5	10	5	19	16	23	22	15	8	17	7	4	16
Otu00651	13	6	0	7	5	11	7	3	11	4	4	12	5	10	11	18	49	23	9	42
Otu00652	24	21	5	5	10	5	11	2	6	11	21	17	16	13	18	6	21	6	6	26
Otu00653	12	14	2	4	4	14	27	16	11	15	11	16	9	6	16	5	21	16	8	22
Otu00654	14	7	3	8	6	4	13	9	8	7	8	14	9	10	16	13	30	18	14	38
Otu00655	28	12	1	8	4	6	10	6	13	2	21	20	13	9	23	8	19	15	6	25
Otu00656	20	7	2	4	13	10	12	6	21	23	12	13	17	6	13	8	27	9	5	21
Otu00657	32	20	3	7	4	6	17	4	6	15	19	15	9	6	23	0	19	13	6	24
Otu00658	27	12	1	11	9	1	13	6	5	7	16	14	15	8	20	9	25	17	6	26
Otu00659	29	15	5	13	17	10	15	10	31	9	31	9	6	10	11	0	8	4	1	13
Otu00660	22	4	2	3	10	13	11	6	2	10	27	16	25	6	17	11	13	17	5	26
Otu00661	18	11	2	11	7	9	8	3	12	10	13	19	17	11	21	10	15	13	7	29
Otu00662	28	23	2	10	6	5	12	7	6	6	14	10	8	14	28	6	23	11	10	16
Otu00663	40	55	6	13	33	11	21	9	11	4	5	3	2	3	4	3	9	4	3	6
Otu00664	18	9	1	7	13	5	8	2	4	5	37	30	18	11	37	5	15	3	5	11
Otu00665	18	16	3	4	13	5	6	6	11	7	21	30	18	13	14	4	14	12	6	21
Otu00666	17	9	3	8	8	4	5	5	9	3	20	21	17	13	18	8	23	14	5	32
Otu00667	39	9	1	5	5	1	14	5	6	3	15	30	11	8	25	2	23	10	12	18
Otu00668	13	8	1	7	9	3	8	3	9	0	19	20	14	11	21	7	39	12	8	29
Otu00669	38	15	2	11	12	8	13	6	5	3	16	10	13	8	14	8	23	15	5	16
Otu00670	30	16	2	5	11	8	9	8	9	4	9	16	9	10	15	11	20	10	14	25
Otu00671	38	25	2	15	27	18	15	8	3	4	11	6	5	5	15	9	13	5	7	10
Otu00672	31	11	0	6	9	2	17	11	10	5	7	18	12	12	21	9	29	7	11	12
Otu00673	45	18	5	12	5	7	14	6	9	7	13	17	7	3	14	6	17	12	8	15
Otu00674	13	9	5	3	4	4	12	3	10	11	26	21	25	9	8	4	28	14	6	25
Otu00675	13	8	5	10	13	6	9	3	11	3	29	14	11	16	19	8	20	11	10	20
Otu00676	49	18	3	21	15	5	25	9	10	7	9	6	8	4	6	7	11	6	5	14
Otu00677	20	8	0	13	10	5	5	3	23	10	8	23	19	11	27	3	19	12	4	14
Otu00678	9	7	0	5	6	1	6	2	7	5	14	20	12	18	47	5	28	9	3	33
Otu00679	12	4	0	1	0	1	2	1	3	2	2	10	1	5	9	18	80	18	12	56
Otu00680	22	11	3	7	8	6	15	0	10	5	14	25	14	19	19	9	16	6	7	21
Otu00681	10	3	4	6	1	2	8	5	4	2	24	27	30	11	32	6	26	9	9	16
Otu00682	24	15	4	8	2	7	10	4	9	6	18	18	17	17	28	3	14	8	8	14
Otu00683	31	12	0	8	9	10	7	7	10	8	22	14	20	15	20	8	12	5	4	12
Otu00684	42	20	7	10	7	7	11	7	3	5	7	8	13	5	20	13	21	5	7	16
Otu00685	16	13	3	15	9	1	12	8	5	0	25	21	14	8	27	2	20	9	6	19
Otu00686	7	7	6	8	7	4	6	20	23	11	30	5	11	5	12	9	19	5	8	30
Otu00687	18	6	0	9	11	3	11	7	4	3	12	19	9	7	19	12	33	9	11	29
Otu00688	18	8	1	8	14	4	18	6	11	6	7	5	5	3	9	9	36	19	13	32
Otu00689	32	10	1	10	4	6	8	5	6	5	17	11	15	13	18	8	22	15	7	19
Otu00690	14	8	0	2	4	10	10	5	10	6	22	21	20	11	13	5	32	14	8	15
Otu00691	30	13	1	6	14	9	24	16	7	6	18	12	5	5	13	5	11	6	3	26
Otu00692	28	13	5	5	12	8	12	5	11	2	10	12	10	12	15	9	32	6	5	17
Otu00693	16	8	3	8	8	1	12	6	10	6	18	20	15	9	15	8	16	21	5	22
Otu00694	28	22	0	19	16	6	12	3	7	9	12	6	14	6	12	4	20	9	6	15
Otu00695	15	2	3	5	5	6	7	8	8	4	23	20	17	9	17	6	38	5	5	22
Otu00696	26	17	3	7	7	6	10	4	5	4	10	24	10	10	19	9	20	12	6	16
Otu00697	24	23	4	10	9	7	9	12	4	0	18	18	8	8	17	2	13	7	7	25
Otu00698	19	21	3	1	7	2	13	2	7	9	14	20	11	8	20	8	13	14	6	26
Otu00699	33	7	1	6	5	1	9	6	7	6	7	23	17	13	19	8	16	8	8	24
Otu00700	10	7	4	3	21	7	7	7	20	7	11	13	11	4	16	8	24	6	16	22
Otu00701	27	16	3	9	8	2	11	6	22	15	11	16	11	19	11	2	11	6	5	12
Otu00702	19	10	3	7	10	3	10	2	1	5	17	18	25	14	26	3	17	13	5	15
Otu00703	25	12	0	14	2	7	17	2	7	6	11	13	18	10	21	4	24	6	3	21
Otu00704	16	9	1	5	7	3	8	3	10	3	11	23	23	13	22	6	23	11	9	17
Otu00705	34	12	6	14	7	8	11	6	9	11	10	12	7	9	16	4	16	8	6	16
Otu00706	22	15	3	6	5	8	16	5	7	4	20	12	16	16	14	10	6	11	4	22
Otu00707	17	7	3	5	10	6	8	5	7	10	23	23	12	12	14	6	14	10	9	21
Otu00708	19	8	5	8	6	6	8	9	11	8	24	14	14	9	21	5	16	7	5	19
Otu00709	21	9	3	6	14	6	6	8	15	16	10	8	14	8	11	13	20	7	2	25
Otu00710	26	13	3	6	8	5	10	6	12	4	15	15	8	15	24	4	19	5	7	17
Otu00711	20	9	3	10	4	3	9	5	5	1	5	17	3	10	17	11	40	9	8	31
Otu00712	24	15	4	12	14	7	8	9	9	7	13	20	8	10	25	3	9	6	6	11
Otu00713	14	14	13	6	9	4	13	12	12	1	23	13	11	7	15	4	19	8	4	18
Otu00714	16	11	6	5	5	9	8	5	11	10	9	10	14	8	15	9	26	10	9	24
Otu00715	18	6	1	6	6	10	7	4	3	2	26	21	20	7	25	5	18	11	7	16
Otu00716	13	4	0	4	4	10	20	13	9	21	6	12	12	1	11	7	26	16	2	27
Otu00717	21	6	1	8	6	10	12	9	7	8	12	20	9	4	11	8	27	9	9	21
Otu00718	13	7	7	8	9	4	9	2	7	7	22	14	14	9	11	9	25	16	5	19
Otu00719	21	9	0	6	5	1	4	12	1	4	11	16	14	7	22	4	26	14	13	27
Otu00720	33	12	1	14	6	2	10	7	9	12	7	19	8	10	15	7	16	6	6	16
Otu00721	35	17	4	9	14	12	17	10	6	2	9	8	2	4	13	6	20	10	3	14
Otu00722	18	11	1	7	7	4	9	4	5	3	25	22	16	24	15	6	13	5	2	18
Otu00723	28	16	0	11	10	6	11	6	8	6	13	15	7	10	18	6	18	8	8	10
Otu00724	13	4	4	11	7	10	14	7	9	3	13	20	21	11	14	8	23	6	7	10
Otu00725	27	10	6	6	10	4	13	6	11	11	10	18	18	6	21	2	15	4	4	12
Otu00726	12	6	4	4	7	3	8	4	9	8	16	17	19	8	25	11	24	6	3	20
Otu00727	22	6	0	6	15	4	10	4	5	5	22	12	19	8	16	5	17	15	8	15
Otu00728	35	14	5	9	12	8	11	5	3	6	13	14	11	10	16	5	13	6	4	14
Otu00729	15	10	0	4	2	10	11	6	7	6	7	12	8	7	16	8	29	17	6	32
Otu00730	14	9	4	11	6	5	14	7	8	3	17	15	17	8	13	5	34	8	4	11
Otu00731	20	16	4	8	5	4	7	5	8	7	18	15	16	9	16	4	23	10	3	15
Otu00732	18	11	3	8	7	4	15	3	7	2	29	19	11	10	19	5	7	11	5	19
Otu00733	27	13	4	2	8	5	11	2	8	4	17	16	16	13	19	8	15	10	5	9
Otu00734	17	10	1	11	10	3	10	5	5	3	26	24	16	8	17	4	10	10	8	14
Otu00735	30	16	2	8	13	13	17	8	7	3	7	20	12	5	12	3	11	8	7	9
Otu00736	21	10	3	8	12	11	17	6	3	3	19	13	8	10	19	5	17	10	4	12
Otu00737	22	21	4	8	7	1	11	6	4	7	8	11	13	7	12	9	20	9	9	22
Otu00738	18	11	1	3	17	10	14	3	4	1	19	18	10	13	29	6	14	5	7	8
Otu00739	19	8	8	4	8	15	5	4	12	7	17	12	8	12	13	7	7	13	9	22
Otu00740	27	12	2	9	12	8	15	5	4	4	11	12	15	6	18	6	14	15	3	12
Otu00741	37	15	3	14	16	5	16	5	6	3	9	15	6	5	12	9	9	10	3	10
Otu00742	15	10	8	6	3	2	9	3	12	2	16	17	7	13	35	5	6	13	5	21
Otu00743	17	4	2	2	8	14	12	5	4	3	8	10	12	4	12	11	31	7	8	33
Otu00744	25	8	6	5	6	3	7	6	10	4	16	17	17	6	9	4	9	14	7	27
Otu00745	12	10	4	3	12	3	17	9	4	4	18	23	4	10	24	6	17	5	1	20
Otu00746	23	14	2	10	7	7	8	5	8	3	12	11	7	11	12	9	27	5	5	20
Otu00747	20	11	2	6	5	7	21	12	14	8	24	16	6	5	17	2	9	7	3	10
Otu00748	38	11	4	6	5	1	8	5	9	5	7	11	11	14	9	6	21	9	10	14
Otu00749	15	9	1	6	10	7	10	10	2	4	11	20	17	4	18	6	15	7	9	23
Otu00750	22	12	1	12	7	5	9	2	6	3	16	15	12	9	20	7	13	8	3	22
Otu00751	9	5	1	3	12	4	3	6	5	4	27	16	33	9	27	4	13	8	5	10
Otu00752	21	8	1	8	12	10	15	10	4	5	16	17	16	6	15	3	15	7	0	14
Otu00753	17	12	2	6	11	9	11	5	8	6	22	14	13	4	16	4	8	7	4	23
Otu00754	24	11	1	8	7	2	5	4	9	4	11	17	6	7	21	4	19	12	5	25
Otu00755	15	4	1	1	10	7	11	3	11	8	12	10	25	10	10	6	21	12	4	21
Otu00756	23	5	6	8	5	7	9	4	6	7	12	17	19	12	19	7	14	5	8	8
Otu00757	21	6	0	6	8	7	13	4	4	8	18	10	24	6	10	3	24	10	6	13
Otu00758	10	7	1	8	6	7	4	1	2	4	30	22	12	9	28	6	12	7	5	19
Otu00759	11	4	4	4	4	6	10	0	13	6	10	12	9	10	14	2	27	13	4	37
Otu00760	12	10	1	6	7	5	10	3	9	3	10	16	24	7	19	8	22	4	6	17
Otu00761	19	8	0	7	12	4	12	7	7	5	11	12	7	9	23	3	18	9	9	17
Otu00762	26	10	1	6	3	8	8	9	12	15	18	11	13	8	12	5	15	3	2	13
Otu00763	12	27	1	4	9	2	8	2	18	14	16	11	6	4	13	3	22	4	5	17
Otu00764	30	10	0	9	8	5	14	6	4	3	15	16	8	9	9	3	16	8	6	18
Otu00765	29	24	4	16	8	5	12	5	23	7	6	10	2	5	8	3	14	3	4	9
Otu00766	22	17	2	9	11	1	2	10	5	3	4	13	11	9	18	8	22	6	8	15
Otu00767	26	12	1	10	5	2	17	3	4	2	2	9	13	7	16	5	30	11	5	16
Otu00768	16	5	1	11	6	7	7	6	10	12	14	17	13	9	16	4	9	7	9	17
Otu00769	25	9	3	7	6	5	6	11	9	7	10	12	6	7	12	4	18	11	8	19
Otu00770	24	11	2	7	14	8	13	3	4	7	11	10	23	5	12	4	13	7	2	15
Otu00771	21	6	0	4	15	3	9	11	9	6	9	17	17	8	9	5	18	8	7	13
Otu00772	34	19	1	13	11	5	10	7	5	5	10	8	7	6	18	3	14	6	4	9
Otu00773	11	12	1	6	14	6	8	3	5	4	13	10	16	6	21	4	22	8	5	20
Otu00774	28	13	1	9	3	9	5	3	11	12	13	19	10	3	15	2	7	9	2	20
Otu00775	28	5	6	2	7	6	4	3	7	6	27	10	19	5	19	7	11	3	3	15
Otu00776	13	3	1	5	2	4	7	4	7	6	21	14	15	14	47	6	8	3	3	10
Otu00777	24	10	2	7	14	13	12	9	10	5	10	18	9	7	15	2	5	4	5	12
Otu00778	17	15	2	2	10	5	7	2	4	7	11	11	6	4	17	10	27	10	8	17
Otu00779	37	16	3	7	21	6	22	5	12	4	4	9	5	2	3	0	17	2	6	11
Otu00780	10	17	4	13	4	4	13	10	5	8	6	8	12	7	8	4	29	5	8	17
Otu00781	10	9	4	6	5	17	40	19	14	17	4	4	3	5	6	3	11	7	2	5
Otu00782	27	14	3	4	10	2	11	5	8	1	14	6	11	11	21	2	25	4	3	9
Otu00783	22	12	1	13	4	3	3	2	11	6	5	1	17	4	0	22	5	15	17	28
Otu00784	30	13	6	11	6	6	7	3	6	7	8	9	5	2	13	6	17	11	5	20
Otu00785	20	10	2	5	9	3	8	5	4	2	20	17	7	6	18	6	17	10	8	14
Otu00786	13	8	1	4	10	3	8	6	5	2	26	14	23	5	19	4	18	6	2	14
Otu00787	16	15	4	8	12	7	15	5	6	1	9	14	7	9	14	8	19	4	3	14
Otu00788	24	3	0	0	4	11	11	5	3	2	26	19	12	6	14	5	16	11	5	13
Otu00789	15	11	3	3	6	3	9	2	9	6	13	12	12	9	16	5	17	11	8	19
Otu00790	17	10	0	10	6	13	12	8	2	3	19	5	4	5	14	8	19	6	5	22
Otu00791	17	12	4	5	11	6	13	4	10	6	12	20	9	1	8	8	15	5	4	18
Otu00792	17	10	1	4	4	2	10	8	7	8	9	11	7	2	14	8	22	15	9	20
Otu00793	19	7	1	8	4	2	9	1	5	7	13	18	13	13	23	7	12	9	5	12
Otu00794	15	7	2	5	5	7	8	4	11	4	11	24	25	11	18	3	8	4	7	9
Otu00795	16	11	6	8	11	7	6	2	4	4	9	17	15	9	11	1	21	8	7	15
Otu00796	25	27	2	8	32	3	10	4	2	2	9	11	4	4	5	1	23	7	4	5
Otu00797	13	3	0	3	3	4	2	3	2	2	11	9	10	10	16	6	35	13	4	38
Otu00798	5	2	2	4	4	5	10	6	5	3	3	9	14	7	13	13	23	20	11	28
Otu00799	8	2	1	9	1	3	5	1	9	2	21	15	21	7	16	9	27	7	10	13
Otu00800	16	10	4	4	5	5	9	4	7	7	14	9	16	8	21	8	13	4	8	15
Otu00801	12	12	2	7	3	1	8	3	4	6	21	21	8	8	19	3	16	7	5	20
Otu00802	19	4	0	7	9	17	27	14	10	10	5	5	4	3	10	3	8	9	5	17
Otu00803	10	6	0	5	5	10	14	6	2	5	13	5	26	4	8	10	17	9	9	22
Otu00804	34	10	4	11	3	3	11	8	8	5	9	10	12	6	4	4	8	10	11	14
Otu00805	19	25	1	6	6	8	7	7	7	2	12	12	7	2	16	8	12	7	5	16
Otu00806	16	17	1	3	13	11	17	9	10	3	8	5	8	6	12	4	13	8	4	17
Otu00807	17	13	1	5	10	6	8	3	5	5	8	18	12	7	5	5	12	17	10	17
Otu00808	21	8	1	9	7	5	4	3	7	5	14	17	15	5	12	8	15	8	7	13
Otu00809	8	6	0	5	5	5	10	5	4	5	29	15	17	4	20	2	17	6	2	19
Otu00810	22	7	5	6	11	2	7	7	4	2	17	6	15	9	9	5	17	9	5	18
Otu00811	25	7	4	9	4	2	7	4	11	0	18	24	16	10	20	2	7	4	4	5
Otu00812	24	11	2	6	3	4	7	7	8	5	7	11	12	9	11	3	15	12	2	24
Otu00813	20	13	2	7	8	2	7	2	4	2	8	16	13	9	22	2	18	7	5	16
Otu00814	27	10	2	11	3	4	5	3	4	10	11	13	10	5	20	2	16	9	5	12
Otu00815	18	2	0	5	5	9	8	3	6	4	24	24	21	4	14	6	11	5	4	9
Otu00816	10	4	7	3	3	2	7	2	13	9	31	9	13	5	33	2	16	5	2	6
Otu00817	21	12	4	7	7	4	7	5	4	0	14	15	19	11	17	2	9	6	4	14
Otu00818	27	17	1	6	10	3	10	14	9	6	9	8	10	3	7	7	10	3	11	11
Otu00819	16	12	0	9	15	5	15	5	12	9	9	9	3	5	23	3	13	3	6	9
Otu00820	13	12	4	8	8	9	8	7	7	3	11	17	18	7	9	10	12	6	3	9
Otu00821	13	15	0	5	10	2	7	3	5	2	28	20	9	8	23	2	13	4	3	9
Otu00822	12	3	3	3	7	2	6	1	12	2	17	12	30	14	17	4	8	6	2	19
Otu00823	16	7	2	4	5	6	8	6	5	2	16	15	14	5	15	5	16	9	4	20
Otu00824	15	11	0	4	6	1	10	3	8	6	11	17	8	6	18	3	18	11	6	18
Otu00825	22	12	4	11	15	9	13	4	1	2	16	19	10	3	15	5	8	1	4	5
Otu00826	33	15	2	5	8	3	9	8	6	7	11	18	6	6	17	3	4	7	3	8
Otu00827	26	18	4	5	5	2	12	5	5	1	4	12	14	10	15	5	13	7	7	9
Otu00828	20	11	2	2	8	3	11	4	3	3	20	24	7	6	17	6	5	4	2	21
Otu00829	21	13	0	8	6	4	12	5	3	3	19	13	15	7	21	3	8	4	2	12
Otu00830	17	8	1	7	8	2	19	10	6	8	12	17	13	9	9	6	12	4	0	10
Otu00831	21	10	3	5	6	4	9	3	4	5	13	14	10	10	18	5	8	12	6	12
Otu00832	33	5	4	4	10	5	9	1	2	2	17	10	14	4	10	5	24	6	3	10
Otu00833	26	4	5	3	6	4	3	8	2	7	8	13	10	7	26	3	18	8	1	16
Otu00834	22	13	2	8	13	2	7	5	6	7	11	14	7	11	8	1	14	6	7	13
Otu00835	26	1	1	5	8	13	8	5	7	6	17	7	11	8	13	2	17	7	7	8
Otu00836	29	13	1	9	8	7	9	4	12	3	7	6	10	7	6	5	14	10	5	12
Otu00837	13	12	1	8	3	4	11	5	8	5	13	12	8	5	13	6	18	6	6	19
Otu00838	23	5	1	4	5	8	7	6	8	5	12	8	10	10	11	5	15	7	3	23
Otu00839	13	16	5	7	1	9	6	6	5	5	10	13	15	7	18	6	15	2	9	8
Otu00840	18	7	5	5	9	3	12	5	5	7	8	7	6	10	12	8	12	8	6	23
Otu00841	12	9	3	7	2	1	5	2	8	6	11	13	10	12	17	7	13	8	5	24
Otu00842	11	8	3	8	8	4	5	7	9	5	16	9	20	5	10	2	23	7	3	12
Otu00843	21	10	2	7	2	1	4	5	4	4	5	13	10	12	17	4	22	13	7	12
Otu00844	13	10	0	4	4	7	10	3	4	6	12	9	16	10	19	4	27	6	3	8
Otu00845	25	6	2	7	12	3	12	8	5	3	7	20	14	8	9	3	10	8	2	10
Otu00846	19	9	2	5	5	4	9	5	7	1	13	7	10	14	23	2	17	5	8	9
Otu00847	21	6	1	5	5	3	5	4	4	6	10	13	16	5	15	2	21	9	7	16
Otu00848	17	8	1	2	5	6	7	3	6	6	12	10	10	3	9	5	26	8	8	22
Otu00849	18	6	2	6	8	8	6	7	8	6	11	6	15	7	10	12	15	9	3	11
Otu00850	12	5	0	14	10	8	6	2	6	3	6	19	10	5	11	8	17	9	6	16
Otu00851	21	22	3	3	4	7	10	10	5	11	7	10	8	5	11	4	9	7	3	13
Otu00852	21	14	8	12	7	4	6	4	12	1	2	2	7	12	15	8	12	10	12	4
Otu00853	11	6	0	4	9	0	6	2	1	1	21	24	19	9	16	8	7	11	2	16
Otu00854	15	12	3	4	3	4	8	1	6	5	6	21	9	8	15	6	17	8	8	14
Otu00855	24	17	2	4	8	7	10	6	7	4	12	6	9	4	13	2	11	7	8	11
Otu00856	10	8	4	5	7	3	16	4	5	4	8	9	15	10	12	5	20	8	5	14
Otu00857	31	6	1	5	5	4	10	4	6	5	7	17	13	7	12	5	14	5	4	11
Otu00858	21	10	1	7	8	4	8	2	6	7	14	7	13	7	12	5	9	9	1	20
Otu00859	12	14	5	7	6	8	6	4	8	2	11	11	9	16	12	4	9	6	6	14
Otu00860	33	14	2	13	17	8	4	4	3	3	5	8	7	7	18	1	5	3	4	11
Otu00861	18	13	2	7	4	7	13	5	6	9	11	8	10	10	10	4	10	6	5	12
Otu00862	10	4	2	2	3	4	9	3	3	2	16	11	17	13	8	6	19	10	5	23
Otu00863	19	6	3	9	11	5	10	5	4	2	8	17	4	4	11	2	15	11	6	17
Otu00864	15	11	1	8	6	8	10	5	4	6	13	14	12	4	13	8	13	4	3	11
Otu00865	3	3	0	6	3	0	2	1	1	3	18	25	15	16	46	1	10	2	4	10
Otu00866	12	2	1	1	5	9	12	4	13	3	8	10	4	5	11	6	29	6	5	23
Otu00867	13	5	1	2	6	5	12	5	6	2	11	11	9	5	5	9	23	11	6	22
Otu00868	18	26	2	12	17	5	10	10	9	7	1	9	6	1	9	4	4	3	3	13
Otu00869	27	6	6	9	8	5	15	4	2	3	15	10	9	5	8	10	12	6	3	6
Otu00870	3	2	0	2	2	2	3	2	3	1	20	19	14	11	8	2	50	2	3	19
Otu00871	10	11	4	8	5	2	2	5	6	2	16	10	6	10	28	4	17	3	6	13
Otu00872	6	2	1	1	4	5	5	3	2	3	18	11	9	8	14	6	28	11	7	24
Otu00873	10	6	1	8	6	4	4	7	3	4	14	11	10	8	23	5	16	7	3	17
Otu00874	18	9	1	8	4	2	5	6	11	9	7	10	5	6	15	5	13	7	3	23
Otu00875	25	8	2	13	10	6	15	2	8	2	5	13	6	1	6	2	16	5	10	12
Otu00876	15	8	5	4	7	2	5	7	5	11	13	11	8	4	12	4	16	8	5	17
Otu00877	16	9	2	12	5	2	9	4	5	2	8	17	14	7	15	6	13	8	4	9
Otu00878	20	13	3	4	4	2	8	4	7	7	13	6	10	5	10	6	14	8	4	19
Otu00879	8	2	2	9	7	3	20	6	3	4	14	6	12	7	10	7	11	8	8	19
Otu00880	13	13	3	6	7	5	7	4	7	2	12	9	5	8	12	5	18	9	4	17
Otu00881	15	3	5	6	4	6	9	1	3	5	13	15	6	15	13	4	16	6	6	15
Otu00882	14	10	1	13	3	2	7	4	1	3	9	7	9	11	20	9	14	9	4	16
Otu00883	27	6	1	6	4	4	7	3	3	0	9	15	13	5	14	12	19	5	6	7
Otu00884	19	21	2	5	8	3	6	2	5	6	6	18	13	10	8	3	15	4	2	10
Otu00885	19	9	1	2	4	3	6	6	6	7	7	14	7	10	14	9	11	8	8	15
Otu00886	6	12	4	9	17	12	19	7	1	5	5	6	13	7	7	13	3	5	3	11
Otu00887	19	6	2	9	9	11	12	4	5	6	7	10	10	8	10	6	11	5	3	12
Otu00888	15	5	0	8	8	6	9	6	3	4	16	14	8	8	16	6	12	8	2	11
Otu00889	11	17	2	8	12	4	4	7	9	7	12	10	11	3	9	3	18	2	3	13
Otu00890	13	17	2	4	8	2	6	6	3	1	5	10	9	13	16	3	13	9	4	21
Otu00891	15	10	2	5	3	5	7	6	10	7	14	10	11	4	20	6	8	5	3	13
Otu00892	15	8	3	8	6	1	4	7	8	6	8	8	13	7	15	5	17	7	5	13
Otu00893	8	5	0	1	10	3	6	4	5	5	16	7	22	13	13	3	15	4	4	20
Otu00894	11	14	2	2	4	8	16	7	12	12	7	9	6	5	5	1	10	4	5	24
Otu00895	8	15	5	6	10	8	8	9	4	2	8	13	6	4	8	2	20	11	3	14
Otu00896	18	13	3	4	7	5	11	2	3	7	13	12	7	8	17	4	13	5	3	8
Otu00897	6	5	1	0	3	2	2	0	4	1	25	16	25	9	21	1	22	4	5	11
Otu00898	9	4	3	4	8	3	3	2	6	2	8	12	5	4	11	6	27	16	4	26
Otu00899	17	6	4	4	3	4	9	4	4	4	14	15	4	10	16	4	19	4	7	10
Otu00900	26	13	0	9	7	2	6	3	3	5	6	13	18	8	11	6	5	7	6	8
Otu00901	21	7	3	7	4	3	8	5	9	3	8	5	15	9	7	5	16	8	2	17
Otu00902	12	6	2	2	4	3	9	0	5	4	20	7	12	6	20	11	9	9	7	13
Otu00903	5	3	4	1	2	3	7	0	4	4	12	10	7	18	29	1	13	9	4	25
Otu00904	14	11	0	5	11	5	12	3	6	2	22	10	12	4	19	1	12	5	3	4
Otu00905	16	10	5	3	8	2	10	3	3	2	6	18	3	5	18	4	11	2	4	28
Otu00906	29	15	3	10	11	14	17	9	4	3	6	8	9	2	10	1	3	4	1	2
Otu00907	8	3	2	4	2	3	2	1	6	3	16	14	7	11	12	1	17	16	2	31
Otu00908	21	10	2	6	2	6	5	6	5	3	3	5	6	5	9	4	23	9	6	25
Otu00909	15	9	3	5	5	1	6	8	10	4	7	6	10	7	14	2	17	4	6	21
Otu00910	20	7	1	4	6	3	5	4	4	3	9	13	10	5	11	8	15	4	9	19
Otu00911	15	6	2	9	7	6	6	5	3	2	10	14	11	6	10	2	13	5	7	21
Otu00912	18	6	2	6	7	8	8	4	7	3	19	14	8	6	16	2	8	4	3	11
Otu00913	9	3	1	3	4	3	7	5	6	1	3	3	6	3	9	9	44	9	3	29
Otu00914	8	6	2	7	7	1	7	3	4	1	12	12	7	6	16	6	28	5	1	20
Otu00915	19	16	0	12	6	2	13	5	2	3	2	10	9	10	20	2	7	10	5	6
Otu00916	23	5	1	9	7	8	13	3	3	3	11	15	12	4	14	7	7	2	4	8
Otu00917	8	6	2	6	4	9	11	5	2	5	13	10	1	3	5	6	20	14	7	22
Otu00918	20	6	2	5	0	2	3	7	10	2	12	18	15	13	12	1	8	3	2	18
Otu00919	41	13	2	8	12	5	12	10	3	4	7	5	6	1	7	1	6	3	5	8
Otu00920	22	8	2	2	7	4	9	4	4	7	7	9	7	5	15	11	10	9	2	15
Otu00921	12	4	5	4	16	6	9	2	4	6	7	4	4	4	6	2	34	8	7	14
Otu00922	6	11	2	5	5	7	7	5	11	2	14	7	3	6	12	5	19	6	1	24
Otu00923	7	6	5	6	4	6	5	5	6	5	3	12	3	6	7	12	25	11	3	21
Otu00924	14	6	7	10	6	5	7	6	4	4	16	15	14	3	9	3	8	6	3	11
Otu00925	18	17	1	5	6	4	4	3	10	5	9	10	3	6	13	7	9	5	11	11
Otu00926	9	8	0	2	4	2	4	2	3	7	18	17	15	7	11	5	16	11	5	11
Otu00927	19	6	5	3	4	6	16	3	8	7	6	6	2	8	9	3	12	11	4	18
Otu00928	18	13	2	8	9	3	10	6	5	4	9	19	6	0	15	3	8	9	3	6
Otu00929	19	4	1	6	6	0	7	0	6	6	10	9	10	9	20	6	15	6	5	11
Otu00930	9	4	1	5	5	2	4	3	6	2	13	14	7	4	14	5	21	10	10	17
Otu00931	18	11	5	1	9	7	10	2	14	5	3	7	14	7	7	3	12	3	2	16
Otu00932	10	9	2	7	2	3	7	4	6	5	13	18	13	13	8	3	8	8	3	14
Otu00933	28	8	2	4	8	3	5	3	6	1	6	10	5	2	10	3	18	10	7	16
Otu00934	18	8	1	4	5	0	5	1	4	2	9	7	2	8	10	4	31	9	2	25
Otu00935	7	9	0	2	3	1	11	1	9	1	6	17	17	8	10	9	16	6	9	13
Otu00936	13	4	3	5	6	1	4	3	7	3	11	12	12	6	11	6	14	9	5	20
Otu00937	10	5	2	3	5	7	12	2	8	8	5	5	6	5	7	12	17	4	6	26
Otu00938	9	13	3	5	9	5	5	13	11	7	7	12	7	5	11	0	13	6	2	12
Otu00939	14	6	0	8	7	7	6	2	7	6	10	12	14	0	10	6	21	4	4	11
Otu00940	10	11	2	3	2	9	6	5	11	4	8	9	6	9	9	3	31	6	1	9
Otu00941	11	5	3	3	7	10	13	2	5	6	1	11	8	12	10	7	14	5	10	11
Otu00942	4	2	1	5	0	10	25	19	21	14	3	4	2	2	4	3	15	5	4	11
Otu00943	9	16	1	7	8	5	9	4	1	2	20	14	11	8	15	2	9	3	2	8
Otu00944	23	8	2	9	7	4	12	4	7	9	4	4	8	9	7	6	15	5	4	7
Otu00945	6	4	0	1	5	2	11	0	3	1	11	14	10	2	5	8	21	10	11	29
Otu00946	10	7	2	5	7	3	11	6	13	8	10	11	5	4	10	6	9	10	4	12
Otu00947	13	6	6	2	2	4	7	2	5	3	5	12	8	8	10	5	14	7	8	26
Otu00948	17	18	0	5	3	6	2	4	7	2	16	17	11	2	9	4	9	9	3	9
Otu00949	15	10	3	7	12	5	5	5	3	4	8	10	9	7	12	4	14	8	1	11
Otu00950	27	2	2	6	0	4	5	1	5	2	10	17	9	11	15	2	16	4	3	12
Otu00951	18	11	1	2	8	7	10	5	4	5	2	8	5	9	18	5	11	5	6	13
Otu00952	10	10	0	7	4	4	13	2	6	4	5	11	18	6	6	5	15	3	8	16
Otu00953	6	4	1	4	2	0	3	3	5	0	22	16	17	12	14	1	20	9	3	11
Otu00954	6	10	0	2	7	4	7	2	9	9	10	6	11	16	8	6	5	17	14	4
Otu00955	14	11	2	6	7	6	9	4	15	7	8	12	7	4	11	2	10	6	6	5
Otu00956	4	3	0	1	5	2	6	4	10	3	4	10	5	2	12	6	42	16	3	14
Otu00957	7	4	0	6	0	2	0	0	3	1	35	14	18	13	23	4	9	4	4	5
Otu00958	7	6	1	3	6	10	13	6	7	5	7	3	4	2	11	7	11	12	3	27
Otu00959	10	5	4	3	3	5	4	4	4	4	19	11	7	8	10	6	9	10	5	20
Otu00960	11	8	4	4	1	5	8	3	8	8	9	6	10	3	14	5	17	8	6	12
Otu00961	15	10	6	6	6	4	10	2	4	3	11	10	8	3	18	3	7	6	5	13
Otu00962	21	14	0	4	12	5	6	5	11	5	10	14	5	11	10	1	1	2	0	13
Otu00963	15	5	1	8	4	4	12	5	7	7	12	16	12	9	12	4	8	4	1	3
Otu00964	13	5	2	7	9	4	8	3	4	1	9	10	8	3	18	7	14	9	4	11
Otu00965	24	5	0	7	4	6	7	5	3	3	8	8	11	10	11	3	9	7	3	15
Otu00966	12	6	0	7	7	9	9	2	7	6	10	3	4	12	16	2	11	7	3	16
Otu00967	23	18	2	4	8	6	13	5	2	1	7	5	5	3	9	5	15	7	3	8
Otu00968	11	5	3	6	3	3	10	4	6	1	1	7	7	4	9	7	19	10	6	27
Otu00969	15	14	1	3	5	5	5	9	6	1	11	7	5	4	7	5	23	7	5	11
Otu00970	10	2	0	2	5	1	5	2	3	1	14	14	13	8	18	9	18	6	4	14
Otu00971	19	4	0	8	1	3	6	4	10	4	13	5	4	4	20	7	15	8	4	10
Otu00972	13	6	2	4	6	2	5	5	5	2	13	15	10	5	11	5	16	7	4	12
Otu00973	5	5	0	4	1	14	27	14	13	14	0	7	3	4	8	3	11	4	3	8
Otu00974	22	9	1	4	5	2	15	2	3	5	12	11	5	6	17	2	6	10	1	10
Otu00975	19	17	2	9	8	3	7	3	5	0	4	14	6	5	13	3	14	5	4	7
Otu00976	15	2	1	4	2	6	16	7	8	9	8	14	6	7	11	4	14	5	3	6
Otu00977	15	5	1	8	8	7	15	8	5	2	13	11	6	2	7	4	10	2	7	12
Otu00978	24	11	1	3	1	2	3	8	3	7	6	16	11	6	13	2	11	5	5	9
Otu00979	13	3	1	2	3	3	6	2	7	4	18	13	14	9	15	2	12	5	9	6
Otu00980	25	6	2	5	6	4	6	5	3	5	14	12	4	4	8	4	11	9	5	9
Otu00981	24	16	0	8	4	4	6	4	7	4	7	10	8	8	6	4	13	5	4	5
Otu00982	8	7	0	4	4	2	7	3	2	3	8	9	3	10	10	7	24	9	2	24
Otu00983	9	6	1	6	1	4	4	3	5	3	16	17	7	3	10	3	19	8	5	16
Otu00984	13	5	0	2	1	9	4	0	4	1	11	15	7	7	16	5	17	11	0	18
Otu00985	19	7	2	10	3	2	7	5	5	5	8	9	10	5	12	6	16	3	5	7
Otu00986	24	8	2	11	4	7	8	4	6	6	6	10	15	2	7	3	7	6	2	8
Otu00987	8	9	4	7	5	0	8	4	7	1	10	14	10	5	15	2	8	10	6	12
Otu00988	12	7	2	10	10	5	3	8	2	3	13	11	12	7	13	1	14	2	3	7
Otu00989	16	15	1	3	12	8	9	6	8	3	14	10	6	5	3	6	2	3	1	14
Otu00990	10	13	1	8	3	2	4	2	4	1	9	19	10	11	13	5	11	5	2	12
Otu00991	10	16	0	10	10	9	7	4	3	4	13	8	3	11	11	3	10	3	0	10
Otu00992	17	14	3	5	7	4	8	7	2	1	8	7	5	6	12	3	11	6	2	16
Otu00993	13	5	1	4	8	4	4	2	3	1	11	11	15	6	15	1	10	12	3	15
Otu00994	9	4	2	3	1	3	5	0	4	3	11	18	20	5	17	7	15	5	1	11
Otu00995	19	6	2	6	10	3	9	3	5	3	9	8	9	5	7	0	10	8	3	19
Otu00996	12	4	2	5	9	4	3	3	3	2	9	9	25	7	11	3	12	3	5	13
Otu00997	12	7	1	7	5	7	9	4	4	3	10	9	7	8	15	5	10	8	1	12
Otu00998	17	13	1	4	8	4	11	6	3	3	15	9	9	3	12	1	11	5	3	5
Otu00999	12	7	1	2	4	2	3	2	3	3	13	12	13	3	16	7	20	8	1	11
Otu01000	17	9	0	4	13	1	4	3	13	5	6	15	7	5	9	4	8	4	8	8
Otu01001	17	10	0	8	26	0	7	0	2	2	6	10	2	3	5	0	28	5	2	10
Otu01002	13	6	0	3	4	3	5	3	3	3	9	13	9	7	8	7	19	7	8	13
Otu01003	17	5	3	1	2	3	4	1	0	0	15	5	19	9	11	1	26	2	3	16
Otu01004	13	16	2	2	3	3	5	6	3	1	11	7	7	8	15	2	18	7	4	9
Otu01005	14	8	3	5	4	2	3	5	0	4	13	13	9	4	21	1	14	7	5	7
Otu01006	10	4	1	1	2	9	3	5	14	8	10	10	8	8	16	1	17	4	5	6
Otu01007	16	2	3	1	4	2	15	5	5	5	13	13	16	7	14	3	7	4	2	5
Otu01008	14	11	2	6	10	4	8	3	13	6	14	6	3	4	4	2	12	6	3	10
Otu01009	14	8	2	4	6	4	8	3	2	1	9	13	9	4	20	5	7	5	6	11
Otu01010	7	8	0	4	5	5	5	4	1	7	5	8	5	4	19	8	11	11	4	20
Otu01011	10	1	5	4	2	4	6	3	3	5	10	5	6	12	10	0	25	10	5	15
Otu01012	4	3	0	4	3	1	5	2	3	0	25	19	5	12	27	1	9	4	2	12
Otu01013	17	12	2	4	7	8	12	5	7	4	9	3	5	5	4	5	10	4	5	13
Otu01014	13	6	5	7	7	3	4	8	8	3	13	14	8	5	8	1	10	3	2	12
Otu01015	3	8	6	6	11	2	12	6	1	9	13	10	7	6	12	4	10	2	5	7
Otu01016	20	15	2	4	7	3	9	6	3	2	7	10	4	7	10	3	15	7	2	4
Otu01017	12	7	1	1	2	4	5	6	4	7	8	14	5	4	9	3	23	6	1	18
Otu01018	18	15	0	4	5	3	9	5	5	6	12	4	9	2	12	2	13	1	2	13
Otu01019	4	2	0	5	3	0	3	0	4	1	1	3	2	3	6	5	46	17	9	25
Otu01020	6	3	1	6	2	2	6	4	5	8	14	10	9	3	10	4	18	4	6	18
Otu01021	13	4	2	1	1	1	4	2	2	2	7	16	14	13	24	2	12	4	2	13
Otu01022	28	1	2	9	3	7	11	1	6	2	9	4	8	5	13	4	7	8	2	9
Otu01023	21	12	1	4	3	9	3	0	3	4	9	16	2	4	17	4	7	6	5	8
Otu01024	6	5	1	4	5	4	7	0	4	3	12	20	18	5	14	5	8	6	3	8
Otu01025	13	6	1	2	5	7	7	2	6	3	9	5	13	4	20	1	14	5	3	12
Otu01026	14	9	2	3	7	4	7	5	7	1	15	10	4	4	9	3	15	5	2	12
Otu01027	14	7	0	2	0	1	4	3	4	2	7	12	7	13	17	5	13	9	5	13
Otu01028	16	3	1	5	10	2	6	3	4	3	9	15	19	5	10	5	11	4	1	6
Otu01029	19	8	0	8	13	7	10	3	7	3	6	9	9	3	12	2	8	2	2	6
Otu01030	11	11	1	5	8	3	9	6	2	1	7	8	6	6	15	5	6	7	1	19
Otu01031	13	3	2	3	4	3	8	6	9	3	9	14	9	4	15	5	8	4	4	11
Otu01032	18	10	1	0	2	6	7	4	4	3	15	6	6	5	11	0	18	3	4	14
Otu01033	11	7	2	8	6	1	13	7	1	2	7	16	8	10	9	1	9	4	1	14
Otu01034	14	10	1	8	7	2	4	7	8	2	4	13	9	11	8	3	7	4	7	7
Otu01035	15	10	2	2	6	3	12	7	7	1	9	6	12	4	10	1	11	5	4	9
Otu01036	8	3	0	3	5	1	4	2	3	2	14	19	12	8	18	1	7	11	5	10
Otu01037	10	3	0	4	3	5	7	7	6	2	7	14	13	4	15	1	12	9	2	12
Otu01038	8	3	3	6	4	5	4	3	8	1	13	5	14	6	17	4	17	6	1	8
Otu01039	11	4	2	2	6	0	10	6	6	1	16	10	8	2	19	3	6	3	3	18
Otu01040	8	7	1	5	2	7	18	8	10	9	2	7	4	3	8	2	12	6	2	15
Otu01041	11	5	0	4	2	3	4	1	1	6	13	11	6	5	19	5	12	10	2	15
Otu01042	20	8	1	8	0	12	8	2	8	4	1	8	5	5	13	4	14	4	4	6
Otu01043	10	12	4	1	4	7	9	10	11	4	5	8	2	4	12	2	3	3	10	14
Otu01044	8	4	1	4	1	2	5	5	3	2	12	8	14	2	14	5	21	5	3	15
Otu01045	12	13	3	7	3	4	2	1	2	3	11	6	8	9	9	4	10	7	5	15
Otu01046	15	3	0	3	4	2	7	3	1	5	14	13	9	10	17	0	12	3	6	7
Otu01047	13	3	2	3	3	5	10	5	3	5	11	8	12	5	8	9	11	7	3	8
Otu01048	9	7	1	5	6	1	3	2	4	2	10	9	9	3	11	1	16	5	13	17
Otu01049	27	12	2	10	5	8	13	5	3	3	3	2	3	4	6	1	11	5	6	4
Otu01050	4	6	1	0	2	7	13	5	7	1	11	12	12	3	5	5	7	9	5	18
Otu01051	11	4	0	1	7	0	7	2	2	0	9	13	6	9	15	7	12	8	5	15
Otu01052	13	3	3	7	5	6	11	10	6	6	13	5	4	2	8	4	11	7	2	7
Otu01053	11	6	1	3	5	7	8	4	4	4	17	5	9	12	10	3	13	3	5	3
Otu01054	20	22	3	4	8	1	11	2	8	2	6	8	6	3	9	0	8	4	2	6
Otu01055	14	13	0	3	6	4	8	6	3	4	10	9	2	2	9	6	10	4	1	19
Otu01056	15	3	2	1	4	3	6	2	1	3	8	8	10	3	18	5	13	13	2	12
Otu01057	16	5	3	7	3	2	4	4	6	2	12	13	7	4	14	2	10	3	4	11
Otu01058	4	4	0	6	1	3	12	3	4	4	7	8	6	5	12	7	15	11	4	16
Otu01059	11	13	5	9	9	9	10	4	6	1	8	12	1	2	13	1	2	5	4	7
Otu01060	3	6	1	3	2	1	2	2	1	0	9	17	1	13	14	1	19	11	8	18
Otu01061	20	4	0	12	4	5	10	1	4	3	7	8	6	9	7	2	10	8	3	9
Otu01062	8	6	1	1	1	1	6	2	4	3	14	14	8	3	9	3	24	9	4	11
Otu01063	4	4	1	2	3	3	6	4	3	0	9	17	7	7	4	5	20	10	5	18
Otu01064	11	6	1	1	5	2	4	1	3	1	14	6	8	10	12	12	13	11	0	11
Otu01065	12	20	4	4	6	9	10	3	9	3	3	3	0	2	15	3	8	5	2	10
Otu01066	20	5	1	7	4	2	1	7	0	3	1	2	7	2	2	8	37	4	9	9
Otu01067	14	6	2	2	5	4	5	6	3	2	14	15	8	4	9	1	6	9	5	11
Otu01068	8	2	1	2	0	1	3	6	3	5	21	17	16	5	12	2	4	9	3	11
Otu01069	15	5	0	4	4	0	5	0	0	1	12	17	17	6	14	2	11	8	4	5
Otu01070	18	6	4	7	5	3	6	3	3	2	9	10	8	3	11	1	9	9	4	9
Otu01071	11	4	1	4	5	3	5	4	4	2	14	9	14	10	15	5	7	1	8	4
Otu01072	11	6	2	2	6	5	10	2	2	7	7	6	9	4	8	2	12	5	4	20
Otu01073	18	8	0	8	5	7	6	6	3	6	11	10	18	6	8	2	2	1	1	4
Otu01074	11	7	1	5	4	2	7	2	6	5	6	12	3	6	8	4	10	11	5	15
Otu01075	7	3	1	2	4	3	1	1	1	0	15	16	5	9	17	11	7	6	4	16
Otu01076	12	13	1	4	10	5	14	4	7	3	8	4	4	5	14	3	7	1	4	6
Otu01077	5	16	1	4	4	8	4	6	2	3	8	10	9	3	11	4	10	5	6	10
Otu01078	12	4	0	8	6	7	11	2	1	2	16	10	16	4	9	0	8	6	2	5
Otu01079	8	8	1	3	2	5	10	4	4	7	4	9	8	3	8	4	12	7	1	21
Otu01080	22	2	0	4	10	3	7	5	3	7	9	5	6	7	4	5	5	14	6	5
Otu01081	10	8	1	8	6	6	4	2	6	5	6	9	14	4	7	1	5	7	5	15
Otu01082	19	9	1	5	8	3	5	2	8	3	3	9	3	2	13	3	8	8	3	13
Otu01083	8	9	2	6	0	3	6	6	2	3	4	2	5	1	6	2	26	11	6	20
Otu01084	17	14	0	3	4	4	8	5	7	2	4	3	5	5	17	2	10	2	6	10
Otu01085	30	10	5	4	8	4	3	1	6	6	9	9	6	4	5	0	6	0	3	9
Otu01086	12	6	2	1	3	1	4	1	6	2	12	16	10	6	14	1	9	8	3	10
Otu01087	17	6	0	2	1	6	3	2	13	2	9	13	7	5	6	3	14	6	4	8
Otu01088	5	5	2	8	0	2	1	0	1	0	13	15	10	4	18	8	12	8	3	12
Otu01089	13	2	2	3	2	4	8	5	6	5	8	11	8	12	11	1	8	7	2	9
Otu01090	5	10	1	6	5	0	5	4	5	3	5	7	5	5	10	10	15	7	5	14
Otu01091	15	13	2	3	2	5	5	3	4	6	8	14	6	2	13	1	11	1	8	4
Otu01092	23	13	4	6	7	3	7	3	4	3	5	5	1	4	10	5	6	1	6	10
Otu01093	12	4	3	8	2	4	6	3	3	2	4	12	12	7	15	0	8	6	4	11
Otu01094	4	8	0	5	6	1	2	9	4	5	17	11	10	5	11	4	8	8	3	5
Otu01095	4	8	1	7	6	5	8	5	4	2	7	8	7	3	15	6	10	6	5	9
Otu01096	10	4	1	2	3	1	8	2	5	4	4	4	6	5	14	2	17	7	4	22
Otu01097	21	6	0	7	7	8	9	3	5	2	9	6	15	4	7	2	5	3	2	4
Otu01098	9	4	1	3	3	1	3	4	5	2	18	15	2	8	13	5	6	3	6	14
Otu01099	20	9	2	4	4	3	4	1	4	5	8	12	8	8	4	2	5	1	5	16
Otu01100	19	10	2	3	5	1	5	5	4	0	6	9	3	2	17	6	11	3	5	9
Otu01101	27	7	1	6	8	4	6	2	3	4	4	7	5	6	8	4	8	2	2	10
Otu01102	17	7	1	5	5	4	9	0	5	5	6	5	6	5	8	1	15	7	2	11
Otu01103	22	10	3	9	5	1	7	4	2	1	4	3	9	2	10	4	5	8	6	9
Otu01104	4	6	1	5	6	4	11	2	11	3	6	4	8	3	2	2	28	10	2	6
Otu01105	4	3	0	7	2	2	4	3	3	1	11	13	11	10	10	3	11	9	4	13
Otu01106	17	16	2	6	5	4	7	3	4	3	4	16	2	2	4	1	10	5	4	9
Otu01107	9	10	0	2	15	5	11	4	4	1	11	7	5	5	14	3	5	1	2	9
Otu01108	23	10	3	5	2	2	4	4	3	3	5	8	2	3	12	4	15	4	3	8
Otu01109	8	3	1	5	3	1	6	4	3	2	5	4	2	1	9	5	30	9	5	17
Otu01110	11	8	0	6	0	10	11	1	7	3	7	12	5	2	2	4	8	8	4	14
Otu01111	18	3	5	5	4	8	6	6	7	4	13	6	10	3	4	4	6	4	1	6
Otu01112	20	9	2	4	5	2	8	7	0	1	8	7	3	5	11	2	8	5	5	11
Otu01113	12	4	2	3	0	2	11	3	3	3	16	10	10	6	10	1	11	3	3	10
Otu01114	7	5	0	4	3	1	4	0	4	1	11	9	14	2	10	9	15	9	4	10
Otu01115	5	4	0	4	3	2	4	0	1	0	17	15	3	13	10	4	12	6	8	11
Otu01116	8	9	1	4	6	4	2	5	5	0	10	9	6	5	15	2	9	1	9	12
Otu01117	12	10	1	3	2	5	4	1	7	4	4	9	3	5	15	4	12	5	5	11
Otu01118	21	10	1	10	3	3	6	4	3	4	6	7	14	2	7	3	9	6	1	2
Otu01119	22	8	1	9	8	5	17	6	1	1	5	11	4	1	7	2	4	0	2	8
Otu01120	25	5	2	4	5	3	7	3	4	7	2	10	8	5	8	4	11	5	2	2
Otu01121	13	11	1	4	4	3	9	6	6	5	10	8	6	2	15	2	3	3	3	8
Otu01122	12	14	0	8	4	2	4	3	8	6	4	10	10	5	7	2	8	5	2	7
Otu01123	13	10	1	9	8	5	5	5	4	3	10	9	1	6	7	2	9	4	4	6
Otu01124	7	5	1	1	3	9	26	8	11	10	1	5	9	3	4	0	3	0	6	9
Otu01125	16	9	3	2	5	1	9	2	3	3	4	10	7	5	10	6	10	3	2	11
Otu01126	11	15	6	7	6	2	7	3	6	5	5	1	2	5	6	0	13	7	2	11
Otu01127	3	0	0	1	2	1	4	0	2	0	10	9	1	0	4	5	21	11	8	38
Otu01128	7	5	0	4	5	4	6	2	7	7	6	8	7	6	7	8	12	5	4	10
Otu01129	9	5	0	7	9	4	9	3	2	1	9	10	10	3	7	5	10	3	1	13
Otu01130	9	5	1	2	5	0	8	2	3	0	11	27	8	10	6	1	11	3	4	4
Otu01131	11	10	0	2	4	3	2	6	2	1	10	9	4	2	17	3	16	6	2	10
Otu01132	6	7	1	2	3	5	7	6	3	2	4	3	1	3	6	5	14	4	10	28
Otu01133	9	3	0	5	7	5	4	1	2	2	10	10	7	7	17	3	9	4	6	8
Otu01134	12	3	0	2	6	1	6	5	2	2	14	8	7	5	10	1	11	6	4	14
Otu01135	38	12	1	12	6	8	3	0	5	6	2	5	2	2	6	1	5	2	1	2
Otu01136	16	9	2	7	7	1	4	6	2	5	5	11	8	3	13	3	5	3	1	8
Otu01137	15	7	0	3	5	3	4	3	3	0	5	6	6	1	12	3	14	6	7	16
Otu01138	15	9	3	5	2	1	6	3	3	3	4	9	10	4	12	2	8	2	4	14
Otu01139	10	6	2	4	6	0	2	0	0	0	16	3	3	4	16	2	20	9	8	8
Otu01140	14	3	0	2	4	3	5	4	4	2	7	13	4	5	17	2	15	0	4	10
Otu01141	29	6	1	5	6	1	10	4	0	3	14	6	3	2	7	0	9	7	2	3
Otu01142	14	8	2	0	7	6	3	4	6	0	12	9	6	2	12	1	10	4	5	7
Otu01143	9	8	1	2	2	2	1	0	6	0	8	12	9	12	12	1	14	3	3	13
Otu01144	24	9	2	8	2	3	5	2	9	5	4	5	9	5	6	2	9	4	2	3
Otu01145	6	5	3	6	3	3	7	0	1	5	8	17	9	9	6	9	9	1	6	5
Otu01146	5	8	1	3	4	4	10	7	6	4	5	11	4	2	13	2	8	3	5	13
Otu01147	9	12	1	8	7	1	3	3	6	2	4	7	7	2	8	8	8	5	4	13
Otu01148	12	8	2	5	5	4	15	2	4	3	7	6	5	3	8	2	10	4	7	6
Otu01149	14	8	0	7	3	2	9	2	5	4	6	6	10	4	7	2	7	9	5	8
Otu01150	2	0	1	2	6	5	14	4	3	7	4	8	6	10	9	5	13	4	4	10
Otu01151	12	1	2	1	2	3	3	1	2	3	10	6	6	5	14	5	10	11	4	16
Otu01152	11	5	0	4	7	2	13	4	2	2	9	6	6	5	7	0	17	4	5	8
Otu01153	10	16	0	4	7	4	6	0	6	4	7	7	9	2	5	4	6	5	4	11
Otu01154	10	5	0	2	1	2	7	5	3	3	5	6	8	3	16	4	16	5	3	13
Otu01155	13	13	1	11	6	3	13	5	1	0	5	9	3	8	8	1	6	4	3	4
Otu01156	12	11	0	7	8	2	5	0	4	2	7	14	3	3	12	5	4	5	3	10
Otu01157	11	8	1	2	9	2	3	1	6	4	9	5	11	2	17	2	8	8	3	5
Otu01158	10	4	0	1	8	3	11	3	5	3	6	8	3	3	12	2	11	7	4	12
Otu01159	13	4	1	3	2	4	6	2	6	4	5	12	12	9	11	2	12	1	2	5
Otu01160	17	8	2	6	2	2	7	6	4	3	1	5	5	3	4	2	15	9	6	9
Otu01161	8	5	1	1	4	1	4	1	3	3	10	8	13	5	10	4	19	6	2	8
Otu01162	11	6	3	5	9	4	11	2	6	3	2	6	4	3	9	0	9	8	6	9
Otu01163	6	1	3	16	3	1	7	2	2	13	3	3	27	1	4	7	3	8	2	3
Otu01164	9	9	1	7	6	2	8	3	1	1	14	5	5	4	11	3	9	2	1	14
Otu01165	11	6	0	4	9	3	7	4	7	4	9	6	7	3	16	4	6	0	5	4
Otu01166	28	8	1	5	3	2	12	8	3	5	3	5	3	0	6	4	8	2	2	7
Otu01167	5	5	2	2	3	3	7	1	5	5	15	9	8	5	7	3	11	7	3	9
Otu01168	14	3	1	0	4	3	1	7	6	5	9	12	7	1	11	3	8	9	2	9
Otu01169	10	7	4	4	2	0	5	7	6	1	5	3	9	8	12	5	14	0	1	12
Otu01170	12	4	4	9	1	3	7	3	10	3	2	5	7	3	6	1	11	4	5	14
Otu01171	8	5	4	6	4	2	7	2	3	0	5	6	8	7	11	4	8	7	7	10
Otu01172	22	16	0	5	5	4	5	4	2	6	6	6	7	2	3	2	9	1	3	6
Otu01173	3	4	1	1	1	0	2	1	1	0	8	14	1	3	12	2	13	15	4	28
Otu01174	9	4	3	3	5	0	9	4	10	6	7	10	8	2	6	3	10	1	3	11
Otu01175	17	8	2	6	5	3	7	3	2	3	12	7	7	4	5	3	9	2	5	4
Otu01176	7	2	0	4	10	2	9	2	6	9	5	7	8	1	6	10	5	5	4	12
Otu01177	10	1	1	7	5	0	8	3	0	2	13	11	9	8	19	3	6	1	2	5
Otu01178	16	7	3	3	5	3	6	0	2	5	9	8	10	9	9	1	12	3	0	3
Otu01179	5	11	5	2	1	3	7	2	4	1	4	0	13	1	2	10	8	3	21	11
Otu01180	13	6	3	6	5	2	6	4	5	4	7	4	3	2	4	4	20	6	4	5
Otu01181	9	5	1	8	3	2	4	2	4	1	7	7	6	8	10	6	10	8	2	10
Otu01182	5	2	0	3	3	4	5	1	2	1	11	6	11	9	13	6	16	4	3	8
Otu01183	16	5	2	2	3	3	6	0	2	3	9	9	8	4	10	6	8	6	3	8
Otu01184	21	6	2	4	5	2	16	2	5	5	6	5	2	2	9	0	7	5	1	8
Otu01185	8	2	3	5	5	1	8	5	4	6	8	3	7	8	9	2	10	4	2	13
Otu01186	8	4	1	4	2	1	8	2	2	4	7	6	9	6	5	6	16	7	1	14
Otu01187	12	7	1	3	5	2	8	3	2	4	15	7	6	3	9	4	4	4	1	13
Otu01188	14	14	0	5	5	2	9	3	1	2	14	6	2	7	4	3	9	3	5	5
Otu01189	10	4	3	5	6	3	7	1	8	3	7	4	10	3	6	0	7	9	4	13
Otu01190	7	7	1	4	6	3	5	5	6	6	6	4	5	3	8	6	13	0	4	14
Otu01191	19	6	4	4	4	5	16	10	7	6	4	5	1	2	6	0	2	2	2	7
Otu01192	16	9	2	2	3	2	5	1	0	5	5	8	4	6	11	3	14	4	4	8
Otu01193	23	10	2	1	10	1	9	3	7	3	4	3	3	3	10	1	6	3	5	5
Otu01194	9	7	3	4	6	2	3	5	0	1	8	3	8	6	13	5	10	3	6	9
Otu01195	11	3	2	9	4	5	1	2	8	2	6	7	7	5	9	2	8	9	3	8
Otu01196	13	8	1	3	1	4	8	4	1	3	12	7	5	4	15	1	9	4	2	6
Otu01197	14	4	0	5	2	3	6	1	2	3	13	7	4	3	5	1	18	6	6	8
Otu01198	15	8	2	2	9	3	4	5	3	0	1	4	4	6	6	2	12	5	7	13
Otu01199	9	2	0	3	2	2	2	1	3	1	7	6	7	6	12	1	30	2	3	12
Otu01200	6	3	0	1	2	4	7	1	6	3	16	11	6	4	9	5	9	3	4	10
Otu01201	6	4	3	1	3	3	4	4	5	3	12	8	7	6	12	2	14	2	4	7
Otu01202	9	6	2	1	5	1	6	2	7	1	5	9	8	4	13	2	12	7	1	9
Otu01203	11	11	1	3	8	2	1	2	4	2	5	14	13	2	8	3	8	2	1	9
Otu01204	17	9	0	6	8	3	6	0	4	1	5	4	4	5	4	3	12	9	4	6
Otu01205	14	10	1	3	9	2	7	2	2	1	4	10	8	2	10	2	11	1	2	9
Otu01206	11	7	2	2	2	3	9	6	2	3	6	6	8	3	10	3	8	4	4	11
Otu01207	6	5	2	1	7	2	2	2	4	1	10	7	16	5	8	3	11	5	0	13
Otu01208	16	8	1	4	4	3	8	6	0	3	9	8	8	5	8	2	9	1	1	6
Otu01209	5	11	1	5	7	2	4	4	5	1	3	8	0	0	6	2	15	7	5	18
Otu01210	17	7	1	7	7	3	2	2	6	4	4	10	6	2	6	3	9	5	3	5
Otu01211	13	8	1	5	10	3	5	1	6	3	9	7	3	8	3	3	10	0	4	7
Otu01212	8	5	1	3	3	3	4	1	3	2	11	11	16	7	13	0	10	1	2	5
Otu01213	8	3	0	8	1	2	3	6	3	2	12	9	5	2	16	5	10	2	2	10
Otu01214	14	7	1	5	7	9	10	6	5	5	5	10	3	3	3	4	3	1	2	6
Otu01215	13	6	0	2	3	4	5	4	4	2	8	9	9	3	8	1	13	2	3	10
Otu01216	0	6	2	3	6	1	8	2	4	2	15	15	5	6	12	3	8	1	3	6
Otu01217	5	8	0	0	5	2	6	7	4	2	10	9	5	6	10	6	8	4	3	8
Otu01218	6	7	1	0	1	4	2	1	3	2	8	11	3	2	13	4	16	10	4	10
Otu01219	20	5	2	7	6	2	5	5	2	2	5	5	5	3	11	1	6	4	3	9
Otu01220	9	6	1	7	4	5	5	3	6	6	4	4	8	5	7	2	6	6	2	12
Otu01221	17	10	1	1	8	8	5	3	4	4	5	1	0	3	4	3	13	8	1	8
Otu01222	13	5	3	4	4	3	6	3	6	3	5	9	4	7	8	0	9	3	3	9
Otu01223	9	6	1	4	6	2	7	3	5	1	8	6	9	5	6	1	13	6	1	8
Otu01224	13	3	2	2	1	2	6	2	4	3	5	11	10	6	8	6	8	5	1	9
Otu01225	7	5	2	0	3	4	13	8	13	3	4	5	0	3	3	2	11	9	5	6
Otu01226	10	5	1	5	8	0	5	3	4	2	6	6	8	5	10	3	10	6	3	6
Otu01227	9	2	1	8	3	2	2	5	1	4	16	8	7	6	8	1	7	5	3	8
Otu01228	7	7	1	1	3	5	6	5	6	4	5	5	12	5	4	2	13	5	1	9
Otu01229	2	4	2	1	5	0	4	0	4	6	7	10	16	0	10	1	18	5	1	10
Otu01230	9	1	0	4	3	2	11	3	1	4	8	10	10	7	8	6	6	0	5	8
Otu01231	6	5	0	3	4	2	2	1	4	2	18	17	5	5	11	3	9	2	2	5
Otu01232	15	9	1	4	6	5	3	4	1	2	7	7	3	2	8	4	9	2	1	12
Otu01233	11	8	2	5	3	3	11	3	0	1	3	7	8	4	10	3	12	3	3	5
Otu01234	3	3	0	4	0	1	6	1	5	2	2	12	5	8	11	0	18	3	4	17
Otu01235	4	3	1	4	2	6	7	2	11	4	4	12	7	6	5	5	7	4	5	6
Otu01236	12	3	0	1	1	3	3	1	3	2	13	12	2	2	16	4	7	4	3	13
Otu01237	11	4	2	8	5	6	4	2	7	2	7	9	9	8	6	2	3	2	0	7
Otu01238	10	5	0	6	2	2	7	3	3	5	3	8	5	10	4	3	11	4	3	10
Otu01239	12	5	2	5	6	3	6	4	5	6	9	6	4	5	3	1	6	5	3	8
Otu01240	8	3	0	4	3	0	4	1	1	0	10	16	4	6	21	2	9	2	4	6
Otu01241	5	2	3	3	5	3	8	2	4	3	8	5	9	4	10	5	14	4	1	6
Otu01242	6	3	1	2	1	0	3	3	2	2	2	7	7	6	8	5	11	13	7	15
Otu01243	3	5	0	0	1	3	11	6	6	3	3	5	7	4	6	6	11	11	2	11
Otu01244	9	3	2	5	7	4	12	5	3	1	4	7	9	2	6	1	13	3	3	4
Otu01245	9	3	1	2	3	3	8	7	6	8	3	3	5	4	7	4	8	6	2	11
Otu01246	15	3	1	4	3	3	3	4	2	1	11	9	8	3	8	0	5	6	2	12
Otu01247	15	4	0	4	6	4	5	2	3	1	4	9	5	3	10	5	5	7	4	7
Otu01248	5	5	0	5	2	1	4	3	2	1	16	3	8	7	4	2	12	7	4	12
Otu01249	18	10	0	11	10	2	4	4	0	5	5	3	3	2	8	3	7	2	3	3
Otu01250	13	3	6	6	3	1	6	2	6	6	4	2	3	8	5	3	8	3	5	9
Otu01251	20	7	0	5	2	2	6	0	5	2	7	4	8	5	7	2	8	2	2	8
Otu01252	6	3	0	4	3	1	5	1	3	5	11	9	3	2	15	0	9	5	2	15
Otu01253	15	6	4	5	9	7	9	1	2	1	5	5	7	2	6	2	6	1	1	8
Otu01254	12	0	4	4	4	2	5	3	1	6	13	4	8	1	3	3	13	5	1	10
Otu01255	14	6	0	5	3	2	7	3	1	2	7	9	6	2	6	6	5	6	4	8
Otu01256	4	10	0	7	2	4	10	2	5	1	5	6	4	3	10	4	7	2	7	8
Otu01257	5	7	0	5	2	1	5	3	3	2	12	5	9	3	13	2	6	6	3	9
Otu01258	20	10	0	4	3	1	10	0	2	2	3	10	9	5	11	0	6	1	1	3
Otu01259	7	3	0	7	3	6	0	1	2	0	5	3	9	10	9	2	6	6	5	17
Otu01260	18	7	4	7	2	2	4	1	5	3	4	6	5	4	5	4	11	3	1	5
Otu01261	13	3	3	3	3	1	11	1	3	6	4	10	7	3	7	4	6	4	3	6
Otu01262	7	3	3	6	5	3	5	3	1	6	5	6	5	6	13	4	8	1	6	5
Otu01263	5	1	1	0	3	0	7	3	6	2	10	2	13	4	11	3	14	6	3	7
Otu01264	10	8	0	2	4	5	5	1	0	2	8	9	8	3	6	5	12	3	3	6
Otu01265	12	7	2	5	5	2	4	0	2	1	0	12	7	5	10	5	7	3	5	6
Otu01266	9	6	0	2	0	0	2	1	4	0	7	12	8	4	12	3	4	9	4	13
Otu01267	6	8	1	5	6	5	7	2	2	4	7	13	7	5	2	0	8	1	3	8
Otu01268	17	10	1	6	6	2	7	11	2	3	5	6	3	3	3	0	9	0	2	4
Otu01269	14	3	2	1	4	4	5	2	3	4	8	6	3	2	13	4	7	2	3	10
Otu01270	11	9	3	2	2	7	8	4	1	0	7	9	4	4	8	4	7	1	4	5
Otu01271	4	5	2	3	2	2	3	7	11	8	2	2	4	2	11	1	9	8	5	9
Otu01272	9	7	2	2	3	2	6	2	3	2	8	4	6	6	11	2	11	4	5	5
Otu01273	4	1	0	6	5	5	6	1	7	4	6	7	12	3	6	2	9	6	4	5
Otu01274	10	3	3	7	5	4	3	4	4	2	5	12	5	2	7	2	7	5	0	9
Otu01275	17	3	2	3	4	3	5	4	4	0	4	7	3	3	5	6	3	6	1	16
Otu01276	13	7	0	6	2	5	5	3	2	0	3	6	3	5	7	1	11	6	5	9
Otu01277	25	5	3	4	4	2	3	7	3	3	0	5	4	3	6	0	9	3	4	6
Otu01278	9	5	2	3	2	0	6	2	0	1	5	8	3	4	7	4	16	8	8	6
Otu01279	14	7	0	3	5	6	10	5	4	4	4	3	1	3	10	0	5	2	4	9
Otu01280	11	1	7	0	2	3	6	7	1	5	2	0	7	3	6	3	10	10	3	12
Otu01281	3	9	1	5	0	5	2	1	4	4	3	13	8	1	6	5	7	4	2	15
Otu01282	9	7	0	6	2	2	8	6	5	4	5	10	5	4	5	2	6	3	1	8
Otu01283	10	5	0	3	5	3	9	1	3	1	7	9	7	7	5	2	8	2	3	8
Otu01284	11	2	1	7	2	0	4	0	2	2	6	10	14	5	11	0	5	4	2	10
Otu01285	12	9	3	3	6	4	2	2	2	0	4	4	2	1	8	3	10	7	4	12
Otu01286	13	4	4	2	3	1	5	4	0	4	2	4	4	7	8	3	9	5	2	14
Otu01287	11	3	1	4	7	3	3	4	2	3	11	5	3	5	5	3	6	5	2	12
Otu01288	6	5	2	4	1	6	8	2	4	7	6	6	9	1	8	3	12	2	3	3
Otu01289	8	3	0	3	2	0	5	3	3	1	8	10	2	5	6	4	13	9	0	13
Otu01290	8	2	0	3	1	3	2	3	3	6	10	12	6	7	9	3	9	3	1	7
Otu01291	11	8	3	3	2	3	4	3	1	3	3	8	8	5	11	1	10	3	2	6
Otu01292	7	7	0	4	4	4	8	4	5	2	3	6	5	2	7	3	9	5	8	5
Otu01293	14	2	1	1	7	4	5	5	4	4	4	7	5	1	5	4	10	6	2	7
Otu01294	5	6	0	2	4	0	3	0	4	0	9	5	2	5	13	1	12	10	4	13
Otu01295	12	7	3	2	4	4	11	4	6	4	1	4	6	1	1	1	9	3	2	12
Otu01296	13	7	0	5	3	2	6	2	2	2	4	5	10	3	10	2	8	6	4	3
Otu01297	4	0	1	2	2	3	10	2	7	5	11	5	5	5	9	2	11	4	3	6
Otu01298	7	2	1	3	6	8	5	1	5	3	13	5	2	1	2	3	17	5	2	6
Otu01299	10	3	4	5	4	5	1	2	1	0	17	10	4	4	12	2	3	3	3	4
Otu01300	14	4	0	6	1	0	7	1	5	2	4	5	9	4	4	4	3	7	3	14
Otu01301	7	2	2	1	6	2	5	0	1	2	14	6	7	5	11	1	10	6	1	8
Otu01302	7	6	2	1	7	9	10	7	0	2	4	6	2	1	6	3	13	3	1	7
Otu01303	7	3	1	2	0	6	4	0	3	2	4	11	12	3	4	1	15	5	1	13
Otu01304	17	8	0	8	4	6	9	5	4	2	5	4	4	0	6	2	3	2	3	5
Otu01305	12	13	0	2	1	2	6	1	1	2	4	5	8	4	6	4	7	4	2	13
Otu01306	19	7	0	6	6	3	10	6	5	4	4	4	3	2	5	1	7	1	0	4
Otu01307	3	8	1	1	2	3	6	4	2	2	14	3	5	7	8	3	6	6	4	9
Otu01308	8	4	1	5	2	2	2	2	4	4	9	7	5	4	14	3	4	6	2	8
Otu01309	5	3	0	1	0	5	11	4	8	3	3	5	2	2	8	2	16	3	2	13
Otu01310	16	7	0	7	8	1	2	5	1	3	0	0	7	3	11	4	12	6	3	0
Otu01311	12	7	0	3	6	1	4	3	7	4	2	10	7	3	7	4	3	3	3	7
Otu01312	18	9	0	6	1	3	3	4	4	2	3	4	3	5	5	3	10	4	2	7
Otu01313	11	6	2	7	11	1	7	2	1	2	10	4	2	5	4	2	6	5	2	6
Otu01314	7	1	0	5	5	4	6	1	5	2	6	11	9	5	16	0	6	2	4	1
Otu01315	6	1	1	1	3	1	5	1	3	3	12	13	8	6	11	3	7	5	1	5
Otu01316	10	10	1	2	5	7	6	4	3	4	7	4	7	3	8	1	6	2	2	4
Otu01317	27	5	4	7	3	1	3	2	1	5	7	4	4	4	4	2	6	1	2	4
Otu01318	15	8	2	4	5	2	7	2	4	4	4	9	7	0	4	2	5	3	1	7
Otu01319	8	5	0	3	5	6	16	7	6	3	4	4	2	4	2	0	10	1	4	5
Otu01320	12	3	3	1	6	0	7	1	2	4	5	6	5	3	17	4	8	4	1	3
Otu01321	13	4	0	8	4	0	4	3	0	3	6	6	5	4	7	6	10	1	3	8
Otu01322	16	9	0	6	3	1	3	0	4	4	4	9	6	3	5	5	4	5	3	5
Otu01323	5	6	1	3	2	2	1	2	10	9	3	6	7	8	5	3	4	3	3	12
Otu01324	6	5	1	4	4	3	3	1	2	4	4	9	6	7	11	5	7	5	3	5
Otu01325	12	8	1	6	4	2	4	0	8	0	5	3	3	0	5	1	9	11	5	8
Otu01326	21	15	2	14	5	3	7	7	2	3	1	1	1	1	4	0	4	1	3	0
Otu01327	8	6	1	4	1	4	4	1	5	5	2	5	3	1	8	6	16	4	1	9
Otu01328	8	5	0	0	2	2	4	4	1	1	4	3	2	5	8	7	16	5	3	14
Otu01329	4	2	0	2	2	3	3	2	2	0	6	2	3	2	2	7	15	4	4	29
Otu01330	14	8	3	2	1	2	2	1	8	3	2	3	3	5	10	3	8	6	4	6
Otu01331	16	5	2	3	4	11	8	2	5	2	3	8	0	5	2	1	4	1	7	5
Otu01332	7	7	0	1	0	2	10	2	5	0	7	9	5	4	13	5	2	5	2	8
Otu01333	16	9	2	2	1	4	9	5	6	2	2	6	3	3	7	1	5	2	3	6
Otu01334	10	5	2	2	5	3	3	2	4	1	5	7	5	7	8	2	6	7	3	7
Otu01335	2	3	0	3	0	4	3	2	4	2	4	5	4	2	15	0	20	2	2	17
Otu01336	9	5	2	5	9	1	9	3	2	2	7	4	2	5	4	1	6	5	4	9
Otu01337	8	1	1	3	3	2	3	1	4	0	12	3	5	7	7	4	16	5	1	7
Otu01338	15	3	1	1	6	5	5	7	2	2	8	8	8	2	8	0	5	1	3	3
Otu01339	9	5	2	3	2	0	4	2	12	3	7	11	4	5	8	2	4	3	3	4
Otu01340	10	7	1	2	1	1	7	2	1	1	5	7	6	5	9	5	5	4	5	9
Otu01341	7	3	1	5	3	2	5	3	3	5	4	9	9	8	6	2	7	2	2	7
Otu01342	4	6	0	5	3	3	6	6	5	1	3	9	7	2	10	2	3	0	5	13
Otu01343	8	6	3	2	0	3	5	5	1	1	0	7	6	2	11	2	14	5	4	8
Otu01344	6	6	0	3	5	1	4	2	1	4	4	8	5	1	10	3	10	5	5	10
Otu01345	9	5	2	2	4	4	4	1	0	2	4	11	5	9	7	2	10	3	3	5
Otu01346	16	11	3	3	4	5	1	5	5	3	2	2	7	1	3	1	7	3	2	8
Otu01347	13	6	4	3	5	7	10	5	3	3	3	9	2	2	3	1	5	3	1	4
Otu01348	8	7	2	7	2	2	5	4	1	2	5	12	3	4	10	0	7	4	2	5
Otu01349	3	5	0	5	2	1	6	1	1	2	8	9	13	7	9	5	4	3	2	6
Otu01350	11	7	6	2	3	4	8	3	5	3	2	2	3	2	8	5	3	5	0	10
Otu01351	10	6	1	5	5	2	6	2	4	1	12	6	4	2	5	3	5	1	1	10
Otu01352	8	7	1	2	9	1	4	4	1	0	3	5	3	2	11	3	10	4	3	10
Otu01353	5	2	4	2	3	5	1	1	2	0	9	7	12	4	8	3	5	7	5	6
Otu01354	8	4	0	2	6	2	7	2	2	4	0	7	3	3	6	2	11	6	7	9
Otu01355	5	3	1	1	6	6	8	4	9	3	12	4	6	1	6	1	1	2	2	10
Otu01356	10	6	0	1	2	0	3	4	3	1	8	8	10	6	7	2	5	3	2	10
Otu01357	12	8	3	9	1	3	5	2	1	1	3	4	5	9	8	7	4	1	2	3
Otu01358	7	3	0	4	4	0	7	3	2	5	10	7	2	3	10	4	1	9	4	6
Otu01359	4	2	1	2	3	2	3	1	3	0	10	7	8	2	11	3	13	7	2	7
Otu01360	9	7	0	1	11	3	7	1	6	1	8	4	8	7	6	0	4	4	0	4
Otu01361	16	9	0	3	8	2	4	4	3	2	2	4	3	2	2	4	13	5	2	3
Otu01362	3	4	2	3	4	6	8	4	3	4	11	6	2	4	4	3	7	4	4	5
Otu01363	6	7	3	0	3	0	1	2	5	7	8	8	6	1	4	6	7	4	1	11
Otu01364	6	7	1	3	2	5	7	5	1	3	8	7	2	3	11	3	2	6	2	6
Otu01365	7	7	1	4	2	9	18	4	4	8	1	4	2	5	5	3	5	0	0	1
Otu01366	9	9	1	6	3	5	5	1	3	4	4	7	3	4	7	2	6	1	4	6
Otu01367	11	10	1	1	2	3	6	1	2	4	5	3	8	5	4	3	7	4	4	6
Otu01368	12	9	2	2	4	2	3	1	0	1	4	7	6	2	7	5	9	5	2	7
Otu01369	10	1	1	2	1	5	2	4	5	2	10	7	10	4	12	4	6	1	1	2
Otu01370	8	5	1	4	1	2	1	0	3	4	2	10	11	1	10	3	9	2	4	9
Otu01371	12	7	1	2	7	4	5	4	0	0	6	6	4	7	7	1	7	2	1	7
Otu01372	2	3	1	4	3	3	5	3	4	4	4	7	5	0	6	2	17	5	0	12
Otu01373	13	11	0	5	6	5	2	4	3	3	2	3	5	5	2	0	6	1	3	10
Otu01374	2	6	0	1	4	0	1	1	0	2	13	10	5	7	8	3	7	5	4	10
Otu01375	8	6	2	1	2	1	4	2	4	4	0	2	0	6	8	4	19	5	2	9
Otu01376	8	1	1	4	2	2	7	3	2	4	8	3	4	4	8	5	7	4	4	8
Otu01377	8	7	0	5	2	2	5	3	3	1	11	11	2	3	7	0	4	2	3	10
Otu01378	8	6	2	2	4	1	3	1	0	1	15	10	9	4	6	0	4	2	2	9
Otu01379	10	7	1	3	5	4	10	6	3	2	4	2	2	6	6	2	7	1	2	6
Otu01380	22	3	1	2	1	3	8	4	3	3	2	5	2	5	2	3	6	6	3	5
Otu01381	22	6	3	2	3	5	2	1	2	2	4	5	4	3	6	2	8	3	1	4
Otu01382	7	8	1	2	4	1	13	5	6	0	5	2	5	3	5	0	10	1	4	6
Otu01383	16	9	0	8	7	2	4	3	2	1	2	6	3	4	10	1	1	3	2	4
Otu01384	14	9	1	4	2	5	4	4	6	4	6	2	1	1	4	4	6	1	5	5
Otu01385	6	2	0	1	1	1	2	1	2	2	10	9	21	10	9	0	5	0	1	5
Otu01386	16	6	0	5	1	4	5	8	3	2	5	1	2	3	5	2	8	3	2	7
Otu01387	15	4	0	2	4	0	4	1	2	5	4	5	4	1	6	6	11	5	1	8
Otu01388	13	4	0	3	3	3	4	2	4	2	5	9	4	6	6	1	9	1	2	6
Otu01389	10	5	2	2	4	2	4	2	6	5	6	3	7	1	11	3	4	3	1	6
Otu01390	5	5	2	5	3	3	7	4	6	6	2	4	3	5	6	1	6	4	3	7
Otu01391	10	4	3	3	4	3	2	2	3	0	7	5	9	5	8	6	7	1	1	4
Otu01392	3	5	0	3	3	1	1	0	2	3	5	11	7	6	8	7	7	3	4	8
Otu01393	10	4	0	3	5	2	3	0	2	0	4	11	3	1	13	1	12	3	2	8
Otu01394	9	5	1	5	2	5	3	2	1	5	2	7	4	2	8	2	13	4	1	6
Otu01395	3	8	0	2	2	3	5	5	2	3	7	7	2	5	6	3	4	4	4	12
Otu01396	5	5	0	3	4	1	5	2	3	2	6	8	2	6	6	1	12	1	3	11
Otu01397	6	5	2	5	6	4	3	1	2	1	7	6	8	4	9	2	7	0	1	7
Otu01398	7	6	0	2	2	3	1	0	0	1	9	6	9	5	11	3	7	5	3	6
Otu01399	11	2	0	2	0	2	2	0	3	2	4	5	2	5	10	3	14	10	2	7
Otu01400	5	6	0	3	8	1	7	5	2	2	4	9	2	1	9	1	9	3	1	8
Otu01401	11	4	2	1	5	2	2	2	4	3	7	9	4	4	7	4	2	3	5	5
Otu01402	12	3	0	3	4	0	3	3	3	3	4	8	7	5	7	1	6	5	4	5
Otu01403	13	7	0	3	4	3	3	0	2	4	11	4	7	2	7	0	6	4	2	4
Otu01404	13	5	1	4	2	2	4	2	6	2	4	5	6	1	6	4	3	4	4	8
Otu01405	8	10	1	4	0	1	5	2	3	3	5	5	7	4	9	0	3	5	5	5
Otu01406	5	1	1	1	2	5	8	1	2	1	5	2	3	3	5	0	13	6	5	16
Otu01407	6	6	5	1	2	2	7	3	7	3	0	3	0	5	7	5	8	4	4	7
Otu01408	0	4	0	1	3	2	5	3	2	2	15	9	4	2	11	2	11	3	1	5
Otu01409	12	10	2	5	2	2	2	0	5	2	2	4	5	2	14	3	4	3	1	5
Otu01410	12	3	2	4	4	2	3	3	2	4	9	7	3	1	3	3	8	3	4	5
Otu01411	6	5	1	2	4	2	4	1	6	2	2	5	5	2	9	1	9	4	3	12
Otu01412	8	4	0	4	2	3	8	4	3	4	2	4	4	1	4	2	8	6	2	12
Otu01413	5	3	0	2	0	2	3	1	2	0	5	13	6	5	13	2	10	6	0	7
Otu01414	8	2	1	1	5	1	3	3	2	1	12	8	4	3	11	0	5	6	4	5
Otu01415	9	4	3	1	2	4	1	1	4	5	14	8	5	8	2	0	7	3	0	4
Otu01416	8	10	2	3	2	4	7	1	4	2	3	4	1	1	8	4	8	2	1	10
Otu01417	7	3	2	1	4	1	4	0	3	2	5	9	4	6	11	3	10	1	2	7
Otu01418	2	3	1	2	3	1	2	4	1	2	9	7	4	3	12	1	8	3	4	13
Otu01419	6	6	1	4	4	5	4	3	5	9	2	3	3	3	5	3	9	1	3	5
Otu01420	5	5	0	1	2	2	2	3	3	2	9	3	9	3	8	0	10	4	2	11
Otu01421	5	1	2	4	2	0	10	4	5	3	2	6	17	4	5	1	7	2	1	3
Otu01422	14	7	0	7	5	5	6	4	1	1	4	6	4	4	4	0	4	1	1	6
Otu01423	8	4	0	2	9	0	5	2	1	0	6	4	14	2	6	1	4	9	3	4
Otu01424	9	11	2	6	8	5	4	1	3	1	2	7	2	2	2	3	7	4	2	3
Otu01425	5	5	1	3	2	4	3	6	2	2	10	1	0	3	4	0	9	6	6	12
Otu01426	7	5	0	0	4	0	1	0	0	0	8	9	1	2	12	0	13	5	7	10
Otu01427	6	1	0	2	3	3	8	5	6	1	8	7	5	2	7	1	3	3	4	9
Otu01428	12	2	2	1	2	1	2	0	5	2	5	4	14	1	7	4	8	7	2	3
Otu01429	8	9	0	3	2	4	5	4	2	1	5	7	5	4	5	3	10	2	0	5
Otu01430	4	5	2	0	0	1	3	5	3	4	3	4	2	3	1	2	17	7	4	14
Otu01431	8	3	2	4	7	1	4	4	4	2	5	7	2	4	3	1	12	2	2	6
Otu01432	2	1	1	1	2	1	0	1	2	2	1	1	2	1	5	2	24	11	4	19
Otu01433	6	7	2	1	5	2	2	2	7	3	4	12	3	4	6	1	5	3	1	7
Otu01434	7	4	2	6	3	3	8	2	6	0	5	3	8	4	8	2	4	1	1	6
Otu01435	6	5	0	4	1	2	2	3	1	1	8	8	6	4	9	3	9	4	1	6
Otu01436	5	4	1	4	3	4	9	2	2	2	4	4	2	2	7	1	10	4	2	11
Otu01437	11	1	2	3	3	2	0	2	6	2	9	6	9	6	4	4	4	3	1	5
Otu01438	3	3	0	2	1	2	6	0	5	2	5	9	1	7	3	0	14	6	3	11
Otu01439	9	2	1	1	1	0	1	0	3	5	8	10	13	7	10	1	4	2	0	5
Otu01440	15	7	0	4	7	1	1	2	3	2	0	4	5	2	4	5	8	3	3	7
Otu01441	11	9	1	2	5	2	3	0	1	1	3	9	8	2	8	0	9	2	1	6
Otu01442	3	5	1	0	4	2	6	0	7	5	2	3	2	3	2	6	12	4	3	13
Otu01443	4	3	2	5	6	2	5	6	2	1	2	9	6	1	8	0	7	4	2	8
Otu01444	16	5	1	5	5	2	10	3	5	3	1	2	6	2	3	1	4	2	2	5
Otu01445	11	1	1	3	4	5	1	2	1	0	2	5	9	5	0	4	12	2	2	12
Otu01446	3	5	0	0	3	1	4	1	2	0	9	8	1	7	13	1	9	6	3	6
Otu01447	7	3	1	2	2	2	5	0	2	1	8	10	5	10	9	3	4	1	4	3
Otu01448	13	9	0	3	3	1	2	1	1	0	3	11	7	3	4	3	2	4	3	9
Otu01449	6	5	3	2	2	3	3	1	3	5	6	7	8	6	6	3	2	3	2	6
Otu01450	8	2	2	3	4	1	5	2	3	0	5	14	8	1	6	2	4	2	2	8
Otu01451	11	5	2	1	4	4	5	2	2	0	10	3	5	1	9	2	8	1	3	4
Otu01452	12	5	3	2	4	3	2	2	4	4	4	6	4	4	4	3	7	5	1	3
Otu01453	3	11	2	3	3	1	3	3	2	2	5	8	1	2	3	2	7	4	2	15
Otu01454	14	4	1	1	3	0	3	1	2	3	8	4	1	3	12	3	7	4	2	6
Otu01455	8	2	5	2	4	3	8	4	6	3	4	5	4	5	5	2	5	1	2	4
Otu01456	15	5	3	4	3	6	8	7	2	2	0	4	4	2	5	1	3	2	2	4
Otu01457	5	1	0	3	0	1	2	0	2	2	3	8	5	4	13	1	11	7	1	13
Otu01458	6	3	2	2	3	1	0	1	1	0	14	9	9	2	7	1	8	3	4	6
Otu01459	10	5	1	6	2	3	6	0	2	2	6	5	16	2	7	0	4	1	1	3
Otu01460	7	0	0	2	5	3	4	2	1	3	11	7	5	4	8	0	7	2	3	8
Otu01461	11	5	0	2	4	1	4	2	4	0	4	7	9	4	5	3	8	2	0	7
Otu01462	5	5	1	1	5	6	2	2	7	2	6	5	4	1	4	7	6	6	1	5
Otu01463	4	1	0	2	0	3	0	1	3	3	5	9	2	2	6	1	19	2	0	18
Otu01464	14	4	2	1	2	0	2	1	1	1	7	7	5	8	5	3	4	2	8	4
Otu01465	9	6	0	5	10	0	6	2	2	1	6	4	4	2	8	1	5	3	5	2
Otu01466	13	8	2	10	8	5	7	5	5	2	1	3	4	0	2	0	1	2	2	1
Otu01467	10	8	1	4	3	1	8	1	1	3	3	5	5	1	9	2	3	4	2	7
Otu01468	7	2	0	2	6	8	4	2	2	3	5	9	6	2	6	0	5	4	3	5
Otu01469	6	4	4	2	2	3	2	5	3	0	2	12	1	2	6	6	6	6	4	5
Otu01470	5	6	0	2	7	2	4	3	2	2	3	4	10	2	6	4	6	3	2	8
Otu01471	8	2	2	3	4	3	3	5	5	4	6	5	7	3	5	3	4	2	2	5
Otu01472	3	10	1	1	2	0	2	1	2	2	8	8	5	1	12	3	6	3	2	9
Otu01473	7	3	2	3	3	4	4	1	7	2	6	5	7	5	1	7	7	3	3	1
Otu01474	7	5	1	2	2	3	5	2	5	1	6	3	3	2	5	2	11	0	2	14
Otu01475	7	7	0	5	4	3	2	3	1	1	5	11	5	2	4	2	6	4	2	7
Otu01476	8	2	1	1	2	2	2	2	7	6	5	9	8	4	7	0	9	3	1	2
Otu01477	3	6	1	3	2	2	2	1	6	0	6	5	9	5	8	4	7	4	3	4
Otu01478	15	2	1	4	3	0	4	0	2	6	3	6	3	2	5	1	6	1	3	13
Otu01479	5	4	2	2	4	0	3	3	2	3	8	2	3	2	9	2	12	5	1	8
Otu01480	7	6	3	1	2	5	6	2	1	5	8	5	7	7	2	0	4	3	3	3
Otu01481	1	5	3	0	4	3	9	3	8	2	3	3	2	1	4	3	6	3	2	15
Otu01482	5	6	1	2	6	6	8	3	1	1	9	7	4	1	9	5	3	0	2	1
Otu01483	3	2	0	1	2	2	3	2	5	0	2	8	4	4	11	2	14	3	1	11
Otu01484	13	5	1	6	7	3	2	0	2	0	4	5	5	3	6	0	5	5	3	5
Otu01485	9	2	2	3	3	4	9	2	3	0	9	6	9	1	1	1	6	4	3	3
Otu01486	3	1	0	1	3	2	1	2	1	3	1	0	1	1	2	4	18	7	7	22
Otu01487	12	11	0	3	7	5	6	5	1	3	3	1	1	3	3	3	5	1	3	4
Otu01488	11	8	0	8	7	1	4	4	1	4	2	3	4	0	6	2	1	2	1	11
Otu01489	6	3	0	4	3	3	4	1	3	1	8	6	4	5	3	6	5	7	3	5
Otu01490	10	1	2	3	0	0	2	1	2	4	4	5	7	5	7	3	9	2	4	9
Otu01491	4	9	0	2	2	3	4	1	4	6	7	9	6	2	3	2	5	0	3	7
Otu01492	7	2	1	6	3	2	1	2	6	3	4	11	3	4	7	1	6	3	1	6
Otu01493	6	7	0	2	4	0	3	4	2	2	4	4	6	1	12	1	8	4	2	7
Otu01494	7	1	1	7	0	0	4	1	0	0	7	8	2	4	4	3	5	6	7	12
Otu01495	14	12	2	4	5	1	11	3	5	3	1	2	0	2	3	0	0	2	3	6
Otu01496	8	3	0	0	2	3	4	3	5	1	3	7	4	3	2	3	12	6	2	8
Otu01497	7	2	0	1	3	2	2	4	2	2	9	6	5	2	7	2	4	4	2	13
Otu01498	4	5	1	4	5	2	7	6	8	9	1	2	7	0	4	0	5	1	3	5
Otu01499	2	2	0	2	3	1	2	3	2	5	7	7	10	3	6	1	8	5	1	9
Otu01500	16	8	1	5	2	2	4	1	2	3	2	7	5	7	3	1	2	3	0	5
Otu01501	6	3	1	5	3	1	2	2	4	3	2	6	6	1	9	3	5	5	4	8
Otu01502	9	9	0	4	2	1	3	1	7	0	10	6	4	4	5	3	2	2	4	3
Otu01503	9	1	0	11	7	2	6	1	4	2	2	1	3	5	6	1	6	1	2	9
Otu01504	3	5	1	2	0	0	2	1	2	1	2	2	1	0	2	4	27	9	2	13
Otu01505	5	3	2	1	3	3	7	2	5	2	2	1	4	2	6	7	12	1	0	11
Otu01506	8	11	0	3	2	3	8	2	4	1	4	1	7	4	3	2	2	4	2	8
Otu01507	8	1	0	0	2	2	5	5	0	1	9	5	4	3	12	5	8	3	1	5
Otu01508	10	3	3	4	4	5	6	6	4	1	6	4	5	1	3	3	3	1	3	4
Otu01509	4	19	1	2	1	2	3	4	1	1	2	8	4	4	4	3	6	3	0	7
Otu01510	13	4	0	5	4	5	2	4	0	1	1	3	4	6	7	1	4	4	5	6
Otu01511	19	9	1	9	7	1	6	3	3	4	1	4	0	1	1	0	2	3	2	2
Otu01512	14	4	2	3	6	2	6	5	5	1	4	9	4	0	0	3	4	2	2	2
Otu01513	7	7	1	1	2	1	5	0	5	2	3	5	5	4	3	1	13	3	1	9
Otu01514	8	2	1	1	5	5	4	3	0	0	3	8	2	3	11	4	5	3	2	8
Otu01515	7	12	0	3	5	4	5	9	4	2	3	9	2	1	1	1	1	1	2	6
Otu01516	3	0	1	1	0	1	2	2	0	0	11	4	5	6	7	2	15	3	5	10
Otu01517	2	1	0	2	0	2	3	3	2	3	4	6	0	4	7	6	9	3	1	20
Otu01518	5	0	2	0	1	2	0	1	2	2	8	8	15	6	10	2	6	2	2	4
Otu01519	7	3	0	2	3	6	8	2	1	1	1	4	0	2	3	8	6	7	3	11
Otu01520	11	6	0	1	4	4	3	1	4	4	3	4	6	3	2	1	10	1	3	7
Otu01521	6	5	0	3	1	0	1	4	3	0	7	6	4	3	7	1	12	4	2	9
Otu01522	6	2	1	6	6	2	7	7	4	5	3	3	1	3	7	1	4	3	1	6
Otu01523	9	8	0	5	5	1	8	2	4	1	7	5	3	2	6	3	1	3	0	5
Otu01524	15	1	2	5	7	6	2	3	1	2	7	3	3	2	7	1	4	0	2	5
Otu01525	4	6	1	2	5	3	2	3	7	2	8	3	2	6	6	2	6	1	0	9
Otu01526	10	4	0	3	1	3	3	3	3	1	5	3	15	5	5	1	12	0	1	0
Otu01527	2	2	0	0	3	1	2	0	1	0	1	0	0	0	2	3	34	6	2	18
Otu01528	5	6	0	3	2	1	1	1	0	1	9	9	8	5	11	0	2	5	1	7
Otu01529	7	4	1	6	1	1	5	2	3	2	6	4	4	3	5	3	7	7	2	4
Otu01530	9	6	0	3	3	4	3	0	3	0	5	9	8	5	9	1	1	3	2	3
Otu01531	5	5	8	3	2	1	3	5	5	3	4	3	4	4	6	0	7	3	2	4
Otu01532	12	4	1	5	3	2	2	1	3	1	7	3	4	3	14	1	2	3	3	3
Otu01533	6	2	0	6	2	0	3	7	4	3	3	5	6	3	1	1	10	4	3	8
Otu01534	4	3	0	2	1	0	4	2	3	1	10	6	3	4	9	5	11	2	2	5
Otu01535	6	1	0	2	3	1	5	2	1	0	8	15	3	5	7	1	5	7	1	4
Otu01536	13	8	2	3	3	4	1	1	3	2	2	5	8	2	6	2	3	1	1	7
Otu01537	12	5	0	6	2	3	6	7	1	2	3	3	5	1	4	1	4	5	2	5
Otu01538	13	6	0	1	4	3	3	1	1	1	5	4	7	2	9	2	9	1	1	4
Otu01539	9	4	0	0	2	2	3	1	5	5	5	5	2	4	8	3	11	2	1	5
Otu01540	0	2	0	3	0	0	4	0	2	2	13	12	7	6	10	1	6	2	2	4
Otu01541	7	5	0	2	2	6	9	3	5	4	2	2	0	1	6	1	12	1	1	7
Otu01542	22	15	0	3	8	2	3	2	2	1	2	0	1	2	5	1	2	2	1	2
Otu01543	9	13	0	4	4	1	6	5	5	2	1	0	2	2	5	1	4	4	0	8
Otu01544	4	4	1	2	4	1	4	4	15	4	0	4	1	5	10	0	4	1	1	7
Otu01545	5	10	1	3	1	2	7	2	6	3	10	6	2	1	4	1	6	2	0	4
Otu01546	10	2	0	0	3	2	6	0	4	2	9	6	5	6	7	5	3	2	2	2
Otu01547	8	6	2	6	3	7	12	4	7	3	3	1	1	2	3	0	5	0	1	2
Otu01548	0	7	0	7	1	2	4	0	2	2	1	9	3	3	12	2	2	3	1	15
Otu01549	2	1	0	0	0	2	9	0	1	2	1	7	4	3	1	4	15	9	3	12
Otu01550	4	4	1	2	1	2	3	2	6	3	6	10	8	3	6	3	1	1	0	10
Otu01551	8	1	2	2	2	0	3	1	5	3	5	8	11	2	3	1	10	1	4	4
Otu01552	14	2	0	0	5	2	5	5	2	2	2	4	7	4	8	3	1	4	1	5
Otu01553	9	5	2	3	6	1	1	0	3	0	2	5	6	5	5	2	9	5	2	5
Otu01554	8	6	0	3	6	3	7	2	6	1	2	6	4	1	3	5	4	1	2	6
Otu01555	4	3	2	1	2	3	7	1	0	1	4	5	3	11	8	4	8	2	0	7
Otu01556	6	1	2	3	1	1	3	2	2	2	5	5	7	5	10	2	4	8	1	6
Otu01557	12	4	0	3	7	6	5	2	2	1	3	5	6	1	5	0	4	2	3	5
Otu01558	7	8	0	0	4	0	10	4	2	2	2	4	3	3	8	1	4	3	4	7
Otu01559	0	2	0	0	0	0	2	0	0	0	3	4	5	3	7	5	17	6	1	20
Otu01560	6	4	0	2	0	1	4	1	7	0	5	5	2	8	12	2	8	3	2	3
Otu01561	8	10	2	2	3	2	5	4	6	1	4	8	6	3	5	0	3	0	0	3
Otu01562	16	6	1	2	2	0	2	5	3	2	7	4	1	3	5	0	3	2	3	8
Otu01563	10	4	2	3	3	1	3	4	4	3	5	6	5	3	5	0	4	3	4	3
Otu01564	7	2	0	0	4	2	8	3	1	0	5	5	9	4	4	3	7	3	2	6
Otu01565	6	3	0	2	1	10	14	5	6	3	1	1	1	2	2	2	5	4	1	6
Otu01566	3	5	0	2	3	2	5	1	3	1	3	9	7	4	7	3	7	2	1	7
Otu01567	8	0	0	3	6	0	6	2	6	2	5	5	9	0	2	2	3	6	3	7
Otu01568	14	5	1	3	1	2	2	3	2	2	5	4	7	5	6	2	3	2	3	3
Otu01569	4	6	2	8	3	6	5	2	3	1	6	3	0	3	3	2	6	4	3	5
Otu01570	4	1	4	1	2	2	2	0	2	1	9	6	13	3	6	4	5	0	2	8
Otu01571	14	8	0	6	8	1	3	2	3	0	3	2	1	3	6	1	4	2	5	3
Otu01572	11	2	1	2	0	2	4	0	1	3	7	8	8	3	6	5	5	2	2	3
Otu01573	3	7	1	1	3	1	3	2	3	2	4	10	6	1	8	4	3	3	4	6
Otu01574	4	4	1	5	3	1	2	3	1	0	8	10	4	6	9	1	7	2	1	3
Otu01575	10	12	0	1	9	0	12	4	0	1	4	2	1	1	2	1	2	3	4	5
Otu01576	5	2	1	1	3	3	4	2	5	3	11	9	2	1	6	3	9	1	1	2
Otu01577	13	7	1	1	3	2	6	2	0	1	6	9	6	1	1	2	3	4	1	5
Otu01578	7	4	2	2	6	1	3	1	3	2	6	7	4	1	5	0	6	3	3	8
Otu01579	6	0	1	5	2	0	0	2	2	1	6	3	6	1	8	2	8	5	0	16
Otu01580	5	1	2	4	3	1	2	4	3	1	7	8	6	2	6	2	3	3	0	11
Otu01581	3	1	0	3	1	4	9	8	10	6	2	5	1	0	7	0	5	2	3	4
Otu01582	5	2	1	2	1	1	8	2	5	3	4	4	3	1	4	6	6	5	4	7
Otu01583	12	4	1	2	3	1	9	2	2	1	4	5	4	2	6	2	8	0	3	3
Otu01584	8	8	0	1	3	2	4	2	5	0	5	6	1	3	3	1	10	3	0	9
Otu01585	4	5	0	4	2	1	2	2	3	1	2	6	1	1	4	3	12	2	6	13
Otu01586	0	3	0	3	4	2	7	1	1	0	6	6	5	2	10	4	8	4	0	7
Otu01587	7	4	3	2	3	2	5	0	0	2	7	6	4	5	5	0	11	2	1	4
Otu01588	2	0	0	0	2	0	2	2	2	1	6	5	2	2	10	2	10	5	6	14
Otu01589	14	6	1	8	6	2	2	0	1	1	5	2	1	2	3	3	4	4	2	6
Otu01590	9	5	1	4	3	4	6	1	1	2	6	5	5	2	3	2	4	2	1	7
Otu01591	12	1	1	2	2	2	6	2	2	5	9	2	3	3	1	4	7	3	0	6
Otu01592	4	3	0	2	3	1	1	3	2	2	5	4	4	3	11	3	2	3	6	11
Otu01593	2	5	1	6	4	2	7	2	5	2	2	6	8	3	0	5	3	6	1	3
Otu01594	12	5	2	1	3	2	3	3	2	0	7	7	4	1	2	2	9	3	4	1
Otu01595	2	1	2	3	11	4	9	1	1	2	11	2	2	1	9	0	5	1	0	6
Otu01596	7	2	1	3	1	1	5	1	0	0	6	3	6	5	10	2	8	6	0	6
Otu01597	7	1	0	1	0	2	2	3	2	1	6	6	12	2	10	1	8	2	3	4
Otu01598	8	3	1	4	2	0	2	3	2	2	6	5	0	2	8	2	11	3	2	7
Otu01599	8	4	2	1	5	2	2	3	7	1	4	6	1	3	4	5	6	3	2	4
Otu01600	5	2	0	0	1	1	4	1	2	2	2	11	4	5	13	0	4	5	4	7
Otu01601	4	5	0	2	3	0	2	1	0	3	5	8	5	4	12	3	6	1	2	7
Otu01602	5	0	1	0	2	1	2	0	1	1	5	10	6	3	8	4	9	3	1	10
Otu01603	4	1	2	4	1	0	3	1	1	2	10	5	3	3	9	5	4	3	3	8
Otu01604	11	5	2	4	4	4	2	5	1	2	1	4	0	6	3	2	6	1	3	6
Otu01605	11	7	2	3	1	1	5	1	7	3	5	3	1	1	3	2	7	3	2	4
Otu01606	3	4	0	4	1	6	5	3	5	1	3	3	1	4	5	2	10	2	1	9
Otu01607	10	13	1	2	6	1	4	2	2	1	4	0	3	2	5	0	6	3	0	7
Otu01608	22	5	3	2	1	1	7	1	2	1	2	3	3	2	5	2	5	1	1	3
Otu01609	2	4	0	2	3	0	1	0	2	1	13	6	7	6	10	0	6	2	1	6
Otu01610	12	7	0	4	6	3	4	3	2	3	5	2	5	1	6	0	2	2	2	3
Otu01611	16	8	2	2	3	0	6	2	2	5	0	8	0	4	1	1	7	1	2	2
Otu01612	4	4	1	4	0	0	0	0	1	1	8	9	2	7	13	3	5	2	6	2
Otu01613	11	2	5	4	5	1	9	2	2	4	1	3	3	3	4	2	5	1	2	3
Otu01614	6	3	1	2	6	0	2	1	4	2	5	4	5	4	3	3	5	5	1	10
Otu01615	6	3	0	0	2	0	1	2	0	2	5	7	7	7	7	7	6	1	2	7
Otu01616	8	3	1	5	1	4	7	4	0	1	3	3	1	2	7	1	3	5	2	11
Otu01617	11	1	1	1	2	2	2	1	2	1	1	6	7	1	8	7	3	2	2	11
Otu01618	2	4	1	1	1	2	6	5	2	2	9	7	4	5	9	3	2	3	0	3
Otu01619	6	3	2	5	4	2	7	3	1	2	1	5	4	2	3	3	3	3	2	10
Otu01620	3	4	0	1	1	0	2	0	2	0	6	6	5	6	13	0	9	3	1	9
Otu01621	11	3	2	1	6	3	4	3	3	0	3	3	3	3	5	2	7	3	2	4
Otu01622	6	9	2	3	2	2	7	0	3	1	3	2	2	6	7	4	8	2	0	2
Otu01623	7	6	1	0	2	0	1	1	2	0	7	7	4	5	8	2	7	3	2	6
Otu01624	8	6	1	1	2	2	6	1	5	2	3	8	4	2	5	0	2	1	3	9
Otu01625	12	6	1	2	4	1	3	1	4	0	2	7	8	3	0	0	5	5	2	5
Otu01626	15	9	1	4	3	1	7	3	1	4	2	5	0	0	5	0	3	0	1	7
Otu01627	13	9	2	5	0	2	3	5	2	2	1	1	4	1	2	1	4	5	3	6
Otu01628	9	5	0	1	5	1	3	4	1	0	4	4	4	2	9	3	4	5	1	6
Otu01629	2	4	0	0	1	2	5	2	1	3	10	7	2	1	7	2	5	6	3	8
Otu01630	14	5	0	5	0	3	4	3	5	1	3	1	6	5	3	0	0	0	3	10
Otu01631	2	0	1	2	1	2	3	2	6	3	2	3	2	2	4	4	21	3	1	7
Otu01632	11	2	1	3	5	1	3	6	3	2	6	4	0	2	2	3	8	5	0	3
Otu01633	7	3	3	1	3	1	5	1	1	3	6	7	3	3	3	2	7	2	2	7
Otu01634	3	1	0	0	0	1	1	0	1	0	16	6	6	2	6	1	14	1	0	11
Otu01635	15	2	1	7	3	1	7	1	4	1	3	6	4	3	3	0	1	1	2	5
Otu01636	3	2	1	1	2	2	2	0	2	3	8	4	10	1	6	3	8	4	4	4
Otu01637	6	2	0	2	1	5	5	3	2	3	5	4	3	1	7	2	6	5	2	6
Otu01638	8	6	3	3	5	3	4	1	4	2	5	1	3	0	4	3	3	6	1	5
Otu01639	2	1	0	0	3	2	4	2	7	3	11	11	5	4	3	4	5	1	1	1
Otu01640	10	4	0	1	2	0	1	1	3	0	6	9	1	2	8	2	6	4	5	5
Otu01641	9	4	0	3	2	0	2	1	0	0	3	6	9	1	4	2	5	7	5	7
Otu01642	10	2	1	2	3	2	6	3	7	2	2	3	4	2	5	3	5	2	1	5
Otu01643	14	3	1	3	3	4	5	3	2	2	4	3	3	3	3	0	9	3	0	2
Otu01644	8	4	1	1	2	4	5	1	3	1	5	3	5	2	5	1	6	3	3	7
Otu01645	5	1	0	2	0	1	3	1	3	1	7	8	4	7	8	0	5	6	3	5
Otu01646	16	6	2	4	3	2	6	1	2	3	3	3	2	2	3	2	3	0	1	6
Otu01647	2	2	1	2	3	1	2	0	1	1	4	9	3	7	13	1	8	2	2	5
Otu01648	6	1	1	1	3	3	8	2	0	1	8	7	0	1	10	2	8	1	0	6
Otu01649	2	0	1	4	4	0	1	2	3	2	11	3	8	4	5	2	5	5	0	7
Otu01650	8	1	1	2	3	0	4	0	2	3	6	4	6	6	4	3	4	2	4	6
Otu01651	4	5	2	3	2	2	2	2	2	1	7	4	3	3	3	3	5	5	5	6
Otu01652	8	6	1	1	2	5	3	1	2	1	3	8	4	5	6	1	3	2	2	5
Otu01653	6	2	1	3	3	1	0	2	0	4	5	5	3	4	3	5	7	6	1	8
Otu01654	7	8	0	2	8	1	0	0	2	2	0	3	3	2	2	1	11	4	4	9
Otu01655	6	3	1	3	2	2	2	2	1	3	5	6	3	4	11	2	4	5	1	3
Otu01656	14	3	1	6	5	0	3	3	2	3	2	6	4	2	4	0	2	4	0	5
Otu01657	9	8	1	4	1	3	5	4	1	1	7	2	4	1	5	3	4	3	0	3
Otu01658	8	1	2	3	3	0	2	1	0	0	5	6	7	5	9	2	4	4	2	5
Otu01659	14	1	1	3	3	10	8	1	6	1	2	2	3	2	1	0	4	3	2	2
Otu01660	4	0	0	0	2	0	0	0	0	1	4	3	1	4	5	4	21	3	3	14
Otu01661	15	4	2	2	6	2	7	1	5	0	0	3	5	3	5	1	3	0	2	3
Otu01662	3	0	3	2	3	4	3	3	3	2	7	7	7	1	4	0	9	2	3	2
Otu01663	10	2	2	2	3	4	5	4	7	4	1	3	0	0	6	1	3	2	2	7
Otu01664	7	5	1	6	7	2	6	1	6	2	2	4	2	2	3	1	4	2	1	4
Otu01665	3	2	1	2	1	1	1	1	0	0	11	5	8	7	4	5	8	2	2	4
Otu01666	13	2	1	5	2	1	5	1	1	0	3	3	4	4	7	3	4	4	2	3
Otu01667	3	4	0	0	1	1	2	2	2	2	8	6	3	2	9	2	11	1	4	5
Otu01668	9	4	1	3	3	3	2	1	2	1	6	9	6	3	6	1	2	2	1	3
Otu01669	3	4	0	3	7	3	5	1	6	4	2	1	6	2	2	1	10	3	2	3
Otu01670	14	14	1	3	6	1	7	0	3	2	3	2	0	1	2	2	3	2	0	2
Otu01671	5	1	0	1	4	1	5	3	1	1	11	6	4	2	6	1	6	6	1	3
Otu01672	3	0	2	3	0	0	1	1	1	5	4	4	7	1	8	3	11	4	5	5
Otu01673	6	2	0	1	3	3	5	3	11	3	5	2	6	0	7	1	3	5	1	1
Otu01674	18	0	2	1	1	5	4	1	2	0	0	7	2	0	11	2	2	4	4	2
Otu01675	11	4	1	5	1	4	4	0	1	1	2	4	3	3	6	1	5	2	3	7
Otu01676	7	8	1	2	3	4	0	2	1	0	5	8	3	2	9	2	6	1	1	3
Otu01677	3	3	0	3	0	0	5	2	3	0	7	8	6	2	10	0	6	3	2	4
Otu01678	3	5	2	1	4	5	3	2	13	3	1	4	2	1	2	0	4	3	5	4
Otu01679	0	1	0	2	1	1	1	1	1	0	5	6	3	7	9	5	10	4	5	5
Otu01680	6	5	0	0	4	3	4	2	3	6	5	4	7	2	2	2	3	2	1	6
Otu01681	9	2	1	5	0	4	1	5	5	1	2	4	3	0	12	3	2	1	2	5
Otu01682	4	1	0	3	2	1	1	0	1	1	2	5	9	1	10	2	8	6	2	8
Otu01683	5	0	0	4	0	3	2	0	2	0	4	3	4	5	1	3	10	3	3	15
Otu01684	7	3	2	0	1	1	0	2	3	2	7	5	4	3	5	3	10	4	0	5
Otu01685	4	5	1	5	3	5	3	1	3	3	5	6	3	1	6	0	2	3	1	7
Otu01686	8	5	0	5	2	2	4	2	0	1	3	7	7	4	8	0	4	1	0	4
Otu01687	6	5	1	1	1	3	3	3	4	1	3	1	2	7	2	6	8	2	2	6
Otu01688	3	0	1	0	4	4	1	1	2	2	5	1	8	1	2	4	13	1	1	13
Otu01689	4	3	1	2	2	2	2	1	2	1	9	7	5	2	5	2	7	2	1	7
Otu01690	7	2	0	1	3	2	5	4	2	0	4	9	5	5	8	0	2	1	2	5
Otu01691	5	4	0	3	2	5	0	3	3	1	5	9	4	2	11	1	4	0	1	4
Otu01692	6	3	1	1	5	3	4	0	2	2	6	0	2	5	6	2	5	3	3	8
Otu01693	9	18	1	2	6	2	8	0	0	1	1	1	1	2	6	0	3	3	1	2
Otu01694	3	5	2	3	2	3	5	3	4	2	4	2	4	1	5	1	5	3	3	7
Otu01695	7	7	0	3	5	3	7	2	3	4	2	1	0	2	6	2	5	0	2	6
Otu01696	4	2	0	4	3	7	6	2	2	2	2	5	5	1	10	1	2	2	3	4
Otu01697	10	1	0	0	4	1	3	0	1	1	9	7	6	3	6	0	5	1	3	5
Otu01698	6	5	0	1	2	1	5	3	3	1	4	4	6	5	7	3	3	2	2	3
Otu01699	4	2	0	2	2	1	2	2	2	2	3	2	3	3	8	4	7	8	2	7
Otu01700	6	1	1	3	1	1	2	1	0	0	2	4	2	3	3	7	9	5	4	11
Otu01701	9	2	2	4	4	3	3	1	0	1	6	5	6	3	5	1	1	2	3	5
Otu01702	6	1	1	5	0	2	4	6	0	1	3	4	2	3	5	0	4	4	4	11
Otu01703	4	2	0	3	3	4	6	1	2	1	2	5	5	4	3	4	8	3	4	2
Otu01704	10	5	0	3	2	5	0	2	0	2	3	4	2	1	3	2	7	7	2	6
Otu01705	6	2	0	1	2	3	3	1	4	7	6	5	3	7	2	0	7	2	1	4
Otu01706	3	2	2	2	2	2	6	3	4	1	2	3	1	8	3	2	4	1	4	11
Otu01707	7	10	0	1	4	3	5	2	2	0	3	1	2	2	6	2	10	3	1	2
Otu01708	6	1	0	2	1	1	8	2	3	0	4	1	2	2	2	6	10	4	3	8
Otu01709	5	2	0	3	0	2	0	2	2	1	5	4	4	1	8	1	5	6	1	14
Otu01710	10	2	0	0	3	1	4	0	2	5	7	3	6	2	6	2	6	1	1	5
Otu01711	9	2	0	0	0	1	0	2	1	0	6	6	6	5	3	5	5	3	5	6
Otu01712	11	1	1	4	3	2	2	3	0	0	9	5	0	0	8	2	5	3	2	4
Otu01713	5	1	0	1	2	5	1	1	0	1	7	10	6	5	3	2	4	3	4	4
Otu01714	3	0	0	1	0	1	5	0	4	1	7	6	1	5	5	4	10	3	0	9
Otu01715	4	2	2	4	6	2	3	2	2	0	3	3	7	3	2	5	2	4	2	7
Otu01716	4	4	1	3	4	2	3	2	2	2	3	13	4	3	3	2	2	1	2	5
Otu01717	8	5	0	2	3	1	3	0	3	0	3	4	4	4	7	2	6	1	4	5
Otu01718	9	6	2	5	2	1	3	1	2	1	1	3	2	9	6	0	6	0	1	5
Otu01719	11	2	1	1	3	2	12	3	8	3	3	3	1	1	2	1	5	0	2	0
Otu01720	7	3	1	5	3	3	6	2	1	6	2	3	5	1	5	0	4	4	1	2
Otu01721	11	5	1	2	3	0	4	1	2	2	2	5	5	4	9	0	4	2	1	1
Otu01722	7	2	1	3	2	4	5	1	3	0	4	4	11	5	4	2	0	2	1	3
Otu01723	7	5	0	4	2	1	3	1	0	0	3	6	4	5	2	1	8	4	3	5
Otu01724	4	6	0	1	4	1	2	0	4	5	0	2	5	2	10	6	3	4	4	1
Otu01725	13	7	1	7	1	0	5	3	1	0	5	4	2	0	4	2	2	0	4	3
Otu01726	5	3	2	0	4	3	1	1	2	2	5	7	4	2	8	0	5	2	3	5
Otu01727	10	4	2	2	3	2	5	4	5	3	3	0	3	0	3	1	7	3	0	4
Otu01728	7	3	1	6	1	0	1	5	2	0	2	5	5	1	4	2	10	4	1	4
Otu01729	8	7	2	3	4	2	2	7	4	1	1	3	1	3	6	4	3	0	0	3
Otu01730	9	8	0	5	0	1	3	1	3	3	4	5	1	1	9	0	3	2	1	5
Otu01731	8	11	0	3	3	4	9	1	1	1	1	3	3	2	4	1	4	1	1	3
Otu01732	7	12	2	0	0	0	4	3	3	2	6	5	1	5	4	1	1	4	1	3
Otu01733	3	0	0	2	0	0	0	1	0	1	4	4	1	1	5	2	17	6	2	15
Otu01734	18	6	0	4	4	3	1	3	2	1	5	2	0	2	2	0	2	3	5	1
Otu01735	8	3	1	1	2	0	0	1	1	1	7	8	6	5	2	2	5	4	0	7
Otu01736	5	5	0	3	0	1	4	0	3	1	5	10	5	5	3	4	3	3	2	2
Otu01737	9	5	1	6	3	2	4	4	3	3	1	4	2	0	6	0	2	2	2	5
Otu01738	9	2	0	2	2	1	3	0	3	2	2	3	1	1	8	1	7	4	2	11
Otu01739	3	1	1	0	3	6	2	1	0	2	4	8	5	0	9	4	5	3	0	7
Otu01740	7	4	0	3	4	7	3	2	4	6	3	2	1	3	4	2	4	2	0	2
Otu01741	7	4	0	1	1	0	7	0	3	1	5	6	5	2	8	0	6	3	1	3
Otu01742	7	3	1	4	3	0	7	3	1	2	4	6	2	1	4	4	4	1	2	4
Otu01743	6	2	0	5	5	3	3	3	2	2	8	3	4	2	3	2	6	1	1	2
Otu01744	7	3	1	3	9	2	6	1	1	2	4	2	7	1	3	0	10	0	0	1
Otu01745	9	4	2	0	3	4	3	0	1	2	8	7	6	1	7	1	2	3	0	0
Otu01746	8	3	1	4	3	1	3	0	1	0	5	4	5	1	7	2	3	3	4	5
Otu01747	6	5	1	2	1	1	5	2	5	4	4	6	1	0	3	2	8	3	1	3
Otu01748	7	1	0	1	3	3	2	3	4	0	4	4	3	3	9	2	8	2	1	3
Otu01749	3	3	0	2	4	2	6	1	2	2	6	5	2	2	7	1	8	2	1	4
Otu01750	10	3	2	2	4	2	5	1	0	2	6	2	3	3	5	2	6	1	2	2
Otu01751	5	4	1	1	3	1	4	3	2	2	3	9	5	2	8	2	4	2	1	1
Otu01752	8	2	0	2	3	1	5	0	1	2	8	7	3	6	2	0	6	3	2	2
Otu01753	7	7	1	3	3	1	1	6	0	0	2	2	2	4	10	0	4	2	2	6
Otu01754	5	1	0	1	1	5	5	2	4	3	0	1	1	2	3	2	16	3	0	8
Otu01755	11	2	1	4	4	0	2	2	1	1	1	7	4	1	6	0	5	5	3	3
Otu01756	9	10	2	0	8	0	5	3	7	4	0	2	2	0	2	1	6	0	0	2
Otu01757	6	4	1	1	15	0	6	5	11	1	2	1	2	1	2	0	1	0	0	4
Otu01758	7	3	1	4	2	3	3	1	2	1	4	4	2	2	8	0	9	0	1	6
Otu01759	4	0	0	0	1	0	3	0	3	1	0	1	0	5	1	3	16	4	2	18
Otu01760	7	4	0	5	2	1	3	3	1	3	4	1	2	4	7	3	5	2	3	2
Otu01761	7	4	2	1	1	2	1	0	3	7	3	7	4	1	2	2	6	2	1	6
Otu01762	12	5	1	6	5	2	7	4	1	1	2	4	0	2	2	0	2	2	2	2
Otu01763	7	1	0	2	4	3	6	1	3	2	5	6	6	1	2	1	3	4	2	3
Otu01764	7	2	0	1	5	1	3	2	0	0	6	3	4	3	8	1	3	1	3	9
Otu01765	6	8	0	0	2	2	4	2	2	6	1	6	5	1	4	2	4	0	0	7
Otu01766	3	2	3	1	2	2	0	1	1	1	9	6	5	2	3	2	10	2	0	7
Otu01767	2	5	1	1	4	1	1	1	1	2	8	3	3	4	8	3	8	1	0	5
Otu01768	4	6	0	3	2	1	5	3	2	6	4	2	3	3	2	4	8	2	0	2
Otu01769	8	8	3	4	2	2	2	3	1	2	4	1	1	1	4	1	3	5	2	5
Otu01770	7	1	0	0	4	0	4	0	5	1	4	4	7	0	8	1	7	1	1	6
Otu01771	9	4	0	3	1	1	5	1	2	1	3	1	10	3	3	0	4	4	0	6
Otu01772	6	4	1	3	2	2	1	1	3	0	3	3	2	3	5	1	6	1	3	11
Otu01773	6	2	0	4	0	0	3	0	1	1	6	3	8	4	10	0	8	1	0	4
Otu01774	2	4	0	3	2	2	5	2	3	3	6	3	0	4	1	2	6	1	6	6
Otu01775	12	3	0	4	2	2	0	2	3	6	8	3	3	0	4	1	5	0	1	2
Otu01776	4	1	0	1	3	2	8	2	2	4	7	3	3	0	3	2	3	5	3	5
Otu01777	6	6	0	2	3	2	1	2	5	2	6	2	0	2	5	3	6	1	5	2
Otu01778	8	8	1	2	2	1	4	0	2	2	2	6	3	2	5	1	2	2	3	5
Otu01779	10	4	1	3	2	2	1	0	0	1	8	5	2	4	5	3	2	1	3	4
Otu01780	4	0	1	1	2	2	1	1	0	2	9	8	5	4	8	1	4	4	2	2
Otu01781	9	4	0	3	7	1	1	2	4	2	3	6	3	0	4	1	5	0	3	3
Otu01782	7	3	1	1	1	2	3	2	2	1	6	2	7	3	5	1	2	6	3	3
Otu01783	2	4	0	4	3	2	5	4	3	2	0	5	3	4	3	1	3	3	4	6
Otu01784	7	1	2	5	3	6	7	2	1	1	1	9	2	5	3	0	0	2	1	3
Otu01785	3	1	1	1	2	0	1	0	0	1	6	9	5	6	7	1	7	2	5	3
Otu01786	6	9	0	3	3	2	3	4	2	4	2	0	3	2	6	1	3	1	2	4
Otu01787	5	6	1	0	4	2	3	1	4	0	3	11	0	3	4	2	3	3	1	4
Otu01788	11	9	2	6	4	1	6	1	1	1	1	1	3	0	5	0	5	0	0	3
Otu01789	5	6	0	2	1	1	2	4	0	6	0	9	1	0	3	0	7	2	4	7
Otu01790	6	3	0	1	2	1	5	4	2	1	3	5	3	5	4	3	6	1	1	4
Otu01791	14	11	1	2	8	3	6	3	1	3	2	1	1	0	0	0	2	1	0	1
Otu01792	11	5	0	4	3	2	8	4	4	1	3	0	1	1	2	1	4	3	0	3
Otu01793	9	3	1	3	1	2	5	1	2	1	1	5	2	3	5	1	7	0	2	6
Otu01794	7	2	1	3	2	3	5	2	2	0	4	3	6	2	9	0	4	1	1	3
Otu01795	3	8	0	0	2	2	4	2	4	0	1	8	1	5	12	0	2	0	3	3
Otu01796	5	3	0	3	5	2	3	2	2	2	2	6	5	1	3	1	10	3	1	1
Otu01797	5	1	1	0	1	1	4	1	3	3	4	8	6	4	4	1	1	4	2	6
Otu01798	3	3	1	3	2	0	3	2	3	1	7	5	4	1	8	2	4	4	0	4
Otu01799	7	3	0	2	1	0	1	3	2	2	5	5	6	7	7	2	2	1	2	2
Otu01800	9	4	0	0	3	2	1	3	1	0	5	4	5	3	6	1	4	5	3	1
Otu01801	11	14	1	5	9	2	1	2	4	2	1	2	0	0	3	0	3	0	0	0
Otu01802	4	2	2	2	1	3	5	1	1	3	0	4	3	3	4	4	9	4	0	5
Otu01803	4	7	1	3	7	3	2	0	4	0	3	6	3	0	2	0	7	1	0	7
Otu01804	6	1	0	3	1	1	2	1	1	1	2	2	8	5	3	1	11	4	2	5
Otu01805	2	4	0	4	5	6	1	0	1	2	3	7	8	3	1	1	2	4	2	3
Otu01806	2	3	3	2	5	1	0	7	3	0	6	2	6	1	3	2	3	2	1	7
Otu01807	5	5	2	1	5	2	4	1	4	2	1	7	3	2	8	0	1	3	1	2
Otu01808	2	3	0	1	1	0	4	1	0	3	5	4	6	3	9	0	7	3	2	5
Otu01809	6	3	0	1	4	0	2	0	2	3	5	7	3	2	7	2	6	2	0	4
Otu01810	2	2	1	2	0	2	1	3	5	0	5	10	4	1	6	1	5	3	2	4
Otu01811	6	8	1	0	1	4	0	0	5	2	4	2	4	9	3	2	4	2	0	2
Otu01812	3	3	0	4	0	3	9	1	3	3	1	4	4	4	5	1	6	1	2	2
Otu01813	6	5	1	3	4	2	2	0	1	2	3	3	2	1	8	0	5	2	0	9
Otu01814	9	5	1	4	1	0	2	0	3	1	3	5	4	3	2	1	4	4	1	6
Otu01815	3	3	0	1	4	1	4	1	0	0	2	7	2	4	6	1	10	2	1	7
Otu01816	5	8	0	1	5	0	7	1	5	1	3	2	2	0	6	2	3	2	2	4
Otu01817	9	1	0	0	1	4	4	2	1	1	8	4	1	1	2	5	4	1	3	7
Otu01818	4	2	0	3	1	3	4	7	3	5	3	6	1	4	2	1	4	0	2	4
Otu01819	6	7	1	0	6	0	2	2	3	1	6	7	3	6	3	0	1	2	0	3
Otu01820	1	0	1	2	1	2	4	0	1	0	1	2	1	3	2	1	21	2	2	12
Otu01821	5	4	0	4	7	1	5	2	2	5	2	5	2	2	1	1	2	2	3	4
Otu01822	7	3	2	1	1	2	4	0	2	4	1	2	2	4	5	3	6	4	3	3
Otu01823	7	0	1	2	5	1	3	2	1	5	0	3	5	3	2	2	6	3	0	7
Otu01824	4	4	2	4	2	3	3	3	4	2	2	3	6	1	2	1	4	4	1	3
Otu01825	8	4	0	6	3	3	2	3	2	0	1	6	4	2	5	0	0	1	3	5
Otu01826	7	4	2	4	5	0	2	0	3	1	3	1	4	2	4	1	3	3	3	6
Otu01827	8	6	2	0	1	1	3	1	2	0	3	4	4	4	4	1	5	2	3	4
Otu01828	4	5	0	1	1	2	7	0	2	3	7	0	2	3	0	2	6	5	3	5
Otu01829	3	1	1	2	0	0	2	0	1	0	3	7	4	3	5	3	10	5	4	4
Otu01830	10	6	2	1	2	0	3	1	2	3	1	4	1	2	4	3	6	1	1	5
Otu01831	6	3	0	2	0	0	3	0	2	2	5	5	2	9	10	1	2	3	1	2
Otu01832	12	6	0	2	6	1	3	2	1	2	1	4	1	1	4	1	7	2	0	2
Otu01833	6	5	1	2	4	1	6	1	2	1	4	5	0	0	9	0	5	3	0	3
Otu01834	6	3	1	2	1	4	2	1	2	1	3	7	6	3	2	0	6	1	2	5
Otu01835	3	2	0	0	0	0	2	1	1	1	8	8	3	3	11	4	3	4	0	4
Otu01836	5	6	1	0	0	1	5	1	3	2	5	3	1	6	2	1	5	3	2	5
Otu01837	4	1	0	0	1	0	5	1	0	0	2	3	1	2	8	2	7	5	4	11
Otu01838	5	4	2	0	1	1	3	3	3	4	2	5	4	3	0	2	3	2	4	6
Otu01839	6	3	0	2	1	2	7	1	2	1	5	5	2	2	1	1	6	5	3	2
Otu01840	2	4	0	1	8	5	0	2	4	2	1	1	4	4	6	1	0	1	2	9
Otu01841	6	5	0	2	2	3	4	0	3	2	5	3	4	4	2	1	6	1	0	4
Otu01842	3	1	0	0	1	0	4	0	0	1	3	10	5	2	10	0	8	3	2	4
Otu01843	8	3	0	2	1	0	0	0	3	1	1	7	5	4	4	2	7	2	0	7
Otu01844	6	0	0	4	4	3	1	0	5	0	1	4	4	3	9	2	4	3	1	3
Otu01845	2	2	0	5	2	3	2	0	4	2	0	2	0	0	1	3	14	2	0	13
Otu01846	6	6	2	2	0	2	0	0	1	4	7	1	1	4	7	4	4	1	1	4
Otu01847	11	12	1	4	2	3	1	3	3	1	1	1	0	0	2	5	4	1	1	1
Otu01848	3	2	1	2	2	2	2	1	2	1	8	7	3	2	4	0	6	2	3	4
Otu01849	5	3	0	2	2	0	1	1	2	0	1	5	3	1	9	3	7	3	2	7
Otu01850	4	2	1	4	2	0	4	3	3	4	2	4	4	4	3	1	6	4	0	2
Otu01851	3	3	1	1	1	1	1	0	1	3	6	3	2	3	6	0	8	4	3	7
Otu01852	9	1	3	0	2	2	4	1	0	3	6	4	2	0	5	2	4	3	1	5
Otu01853	3	4	1	0	3	0	0	0	4	0	3	1	3	5	3	1	16	0	1	9
Otu01854	2	3	1	2	1	0	2	2	2	1	8	4	7	3	4	1	6	3	2	3
Otu01855	4	3	1	0	2	0	4	0	1	0	3	5	5	4	5	6	5	4	1	4
Otu01856	5	2	0	2	1	3	9	3	4	1	2	1	8	0	5	0	5	3	1	2
Otu01857	0	1	0	0	2	0	0	0	2	1	2	3	3	8	4	2	10	4	2	12
Otu01858	6	4	1	0	7	0	5	2	2	1	2	5	4	0	4	1	4	1	1	6
Otu01859	0	4	0	2	0	0	2	0	1	0	6	4	4	1	4	2	3	2	9	12
Otu01860	2	2	1	0	3	0	2	0	2	1	10	3	6	3	3	2	6	6	1	3
Otu01861	8	5	1	1	0	1	3	1	4	3	2	2	2	3	4	2	7	1	2	4
Otu01862	10	3	2	2	1	0	1	1	3	0	2	2	4	5	7	0	5	0	3	5
Otu01863	8	3	0	2	2	2	5	0	3	1	2	2	6	0	4	2	5	1	1	7
Otu01864	2	3	0	0	0	0	0	2	4	1	4	2	0	4	8	5	8	0	2	11
Otu01865	3	2	0	5	0	2	2	0	3	3	1	1	7	1	7	2	6	4	3	4
Otu01866	4	2	1	2	1	0	5	1	2	5	4	5	0	5	4	0	9	1	1	4
Otu01867	6	3	0	6	1	0	2	2	2	0	1	5	6	0	7	0	4	5	1	5
Otu01868	3	1	1	2	2	2	2	1	1	0	2	7	5	1	11	1	3	3	3	5
Otu01869	7	5	0	3	2	1	8	0	4	0	4	3	1	6	6	1	3	0	0	2
Otu01870	3	3	0	2	3	1	1	1	1	0	8	5	6	3	5	2	3	2	2	5
Otu01871	1	1	0	1	0	2	0	0	0	0	11	3	8	5	9	2	3	2	4	4
Otu01872	5	2	0	2	2	2	4	1	2	3	2	4	4	4	3	1	4	2	4	5
Otu01873	7	5	0	3	1	1	1	2	1	0	2	4	5	2	5	0	6	3	1	7
Otu01874	4	3	0	3	0	1	3	1	0	0	2	4	1	4	9	0	10	5	0	6
Otu01875	3	2	0	1	1	2	4	2	0	3	4	7	3	2	6	1	2	2	0	10
Otu01876	3	0	0	3	2	1	5	1	1	1	4	4	1	3	7	4	4	4	0	7
Otu01877	2	2	0	2	0	1	2	2	2	2	9	8	4	1	8	1	5	1	1	2
Otu01878	5	1	0	3	1	1	3	2	3	1	5	5	3	2	7	2	2	3	1	5
Otu01879	16	7	1	3	1	1	4	1	2	2	0	1	4	0	3	0	2	1	2	4
Otu01880	8	1	3	2	2	1	1	4	2	2	2	3	4	4	2	3	1	0	6	4
Otu01881	0	0	0	1	1	1	1	1	1	1	2	6	6	7	6	0	4	1	2	14
Otu01882	2	1	0	0	1	2	1	4	1	3	1	2	0	0	5	3	4	7	7	11
Otu01883	11	6	2	6	2	1	3	4	3	0	2	5	2	0	2	2	2	1	0	1
Otu01884	2	4	1	2	2	3	1	6	2	0	3	6	5	2	4	1	3	1	2	5
Otu01885	5	2	0	1	2	2	3	1	1	3	7	4	5	2	4	1	5	5	1	1
Otu01886	5	3	0	1	0	2	5	1	1	2	2	1	2	0	1	2	11	2	2	12
Otu01887	10	1	1	3	5	4	1	0	4	2	5	7	2	0	2	2	2	0	0	4
Otu01888	10	9	1	2	8	1	4	3	1	1	2	1	0	0	4	1	3	0	1	3
Otu01889	0	1	2	3	0	1	2	3	1	4	4	7	6	1	4	1	7	3	1	4
Otu01890	4	0	0	1	2	3	7	1	0	0	2	6	7	1	2	1	5	6	0	7
Otu01891	5	2	0	2	1	2	0	1	3	1	3	7	4	5	12	0	2	0	3	2
Otu01892	6	1	0	2	1	3	3	2	6	3	0	6	2	2	8	1	4	0	2	3
Otu01893	2	2	0	1	1	1	3	0	2	0	9	6	2	2	9	0	4	1	3	7
Otu01894	6	4	1	1	4	0	5	0	0	5	4	6	4	5	1	1	2	2	2	2
Otu01895	8	2	1	2	1	3	2	3	1	1	6	6	5	2	5	1	3	0	2	1
Otu01896	7	1	2	0	1	0	3	0	2	0	4	8	9	4	1	1	3	2	3	4
Otu01897	4	1	1	1	1	2	9	2	2	2	4	3	1	3	2	1	6	3	2	4
Otu01898	4	3	1	2	2	1	2	2	3	0	4	4	2	3	4	2	6	1	1	7
Otu01899	2	23	4	0	10	1	0	1	1	0	2	6	0	0	1	1	0	1	1	0
Otu01900	10	5	1	2	0	2	4	0	2	1	1	3	2	4	3	3	3	3	2	3
Otu01901	4	6	1	2	1	3	3	2	1	3	3	0	4	3	3	2	5	2	2	4
Otu01902	5	1	1	0	3	0	2	2	1	4	3	4	3	1	1	1	8	1	4	9
Otu01903	3	3	1	2	2	0	6	4	6	2	3	4	1	1	5	0	2	2	1	6
Otu01904	10	3	2	1	4	4	4	0	1	0	4	2	0	1	7	0	2	4	3	2
Otu01905	6	3	0	4	2	3	2	4	4	2	3	4	3	0	3	0	3	2	3	3
Otu01906	4	8	0	2	1	3	1	3	0	0	2	6	1	7	2	1	2	0	3	8
Otu01907	4	3	1	1	2	2	3	2	3	0	4	2	6	2	4	1	4	2	4	4
Otu01908	8	7	0	1	3	1	3	6	2	0	3	4	1	3	2	0	6	0	0	4
Otu01909	4	3	0	1	1	1	4	1	2	2	5	2	1	1	6	1	8	2	2	7
Otu01910	5	3	0	1	3	0	6	1	5	0	1	3	0	7	5	2	6	1	0	5
Otu01911	5	2	2	3	0	0	3	3	0	2	4	7	10	4	3	1	2	0	1	2
Otu01912	5	5	1	2	7	2	4	4	1	0	3	2	1	3	2	2	4	1	1	4
Otu01913	8	1	0	2	3	4	5	1	3	5	2	4	1	2	3	3	1	2	0	4
Otu01914	3	0	0	2	2	1	2	0	1	0	3	2	1	1	1	3	3	9	3	17
Otu01915	8	2	1	1	2	3	4	2	3	2	5	3	1	1	3	1	5	3	0	4
Otu01916	4	3	1	0	0	1	0	2	1	1	4	3	4	4	9	5	2	4	3	3
Otu01917	8	1	2	1	1	2	1	3	2	1	5	4	2	1	4	4	3	1	2	6
Otu01918	2	2	0	0	3	1	1	0	0	0	6	4	2	5	13	0	3	3	2	7
Otu01919	4	1	0	0	2	2	6	4	2	1	4	4	0	3	5	2	8	2	0	4
Otu01920	5	1	0	3	3	1	5	0	4	2	4	4	2	2	8	0	2	5	2	1
Otu01921	8	5	1	1	5	0	1	0	1	2	4	3	5	2	6	1	4	2	1	2
Otu01922	8	2	0	2	0	0	2	3	2	4	1	0	3	4	4	1	5	1	3	9
Otu01923	4	1	0	0	1	2	1	2	1	0	1	1	2	0	2	4	12	6	2	12
Otu01924	4	6	0	1	0	0	4	4	0	0	8	4	1	2	5	0	5	4	1	5
Otu01925	5	1	0	2	1	0	3	2	2	4	6	5	2	0	8	0	4	1	2	5
Otu01926	2	1	0	0	1	0	3	1	1	0	9	4	5	2	6	3	5	2	2	6
Otu01927	5	1	1	1	0	3	6	0	3	2	5	1	2	1	5	1	2	3	3	8
Otu01928	5	3	1	6	2	1	4	0	3	2	4	7	1	2	4	1	3	3	0	1
Otu01929	3	4	0	0	2	2	1	0	2	1	4	6	6	3	4	1	4	3	1	6
Otu01930	7	2	0	2	4	1	4	2	1	4	3	3	4	1	5	2	3	1	0	4
Otu01931	4	2	1	1	0	0	3	2	3	0	3	2	6	1	4	1	5	7	4	4
Otu01932	5	1	0	3	1	1	3	0	1	1	6	2	3	3	4	2	8	1	1	7
Otu01933	6	1	0	1	2	2	3	3	2	0	5	5	0	3	2	1	8	3	1	5
Otu01934	7	8	0	2	1	0	3	3	2	0	2	2	4	3	3	0	4	5	0	4
Otu01935	1	1	0	2	2	2	3	6	6	3	4	7	3	2	2	1	0	2	6	0
Otu01936	8	5	1	2	2	1	3	2	2	0	5	4	1	3	4	0	3	2	0	5
Otu01937	12	4	0	2	3	1	4	2	2	2	0	3	4	2	9	0	1	0	1	1
Otu01938	5	1	0	0	2	1	3	2	2	3	5	4	5	0	5	2	4	2	1	6
Otu01939	4	7	0	0	5	1	3	4	2	2	6	3	3	0	3	2	4	0	0	4
Otu01940	2	7	0	3	0	0	8	0	1	0	2	3	3	1	2	0	6	4	4	7
Otu01941	5	2	0	1	0	2	1	0	1	1	9	7	5	3	8	2	1	1	1	3
Otu01942	3	1	0	3	2	0	1	1	4	0	11	6	5	3	5	0	2	0	1	4
Otu01943	3	2	2	1	2	4	3	0	0	2	4	8	2	0	5	1	5	4	1	3
Otu01944	7	2	0	3	2	0	3	0	1	0	3	2	7	4	4	0	4	2	0	8
Otu01945	4	0	0	0	0	2	1	4	4	0	0	3	4	1	2	3	11	2	2	9
Otu01946	7	8	1	2	3	2	6	6	0	2	1	1	0	2	3	1	0	2	0	5
Otu01947	2	7	1	1	2	2	4	2	0	2	2	3	1	2	2	1	7	3	2	6
Otu01948	2	2	1	1	0	0	2	4	1	1	8	6	2	2	4	2	7	1	1	5
Otu01949	3	4	0	4	1	0	3	0	1	2	1	0	1	0	4	6	7	4	0	11
Otu01950	9	3	0	2	0	0	3	1	0	3	6	3	3	1	3	2	4	3	0	6
Otu01951	5	2	0	1	0	0	2	0	1	0	8	4	7	3	2	1	8	1	3	4
Otu01952	1	1	1	1	2	4	2	3	4	3	4	7	3	2	3	1	4	2	0	4
Otu01953	5	3	2	1	3	1	1	1	1	1	1	4	3	4	4	1	6	3	2	5
Otu01954	5	6	1	1	0	3	7	2	2	0	1	1	1	0	4	4	7	2	2	3
Otu01955	9	3	0	3	2	4	5	2	1	2	3	3	1	3	6	2	0	1	0	2
Otu01956	7	5	0	3	4	1	3	1	1	0	3	5	2	0	3	1	4	2	0	7
Otu01957	7	4	0	2	2	2	4	4	2	1	2	5	2	1	1	2	6	0	0	5
Otu01958	2	1	0	3	0	1	1	1	0	2	2	1	4	0	10	1	8	3	3	9
Otu01959	8	5	0	2	3	0	6	4	2	0	3	3	0	2	1	2	4	3	1	3
Otu01960	10	0	0	1	5	2	5	0	1	4	1	0	0	5	0	3	8	0	2	5
Otu01961	5	5	0	2	3	3	2	3	2	1	2	4	1	0	4	1	4	2	4	4
Otu01962	6	3	2	0	1	2	3	1	1	2	1	4	4	3	5	0	2	5	2	5
Otu01963	7	2	1	2	4	4	4	0	1	1	3	1	2	2	6	1	2	3	1	5
Otu01964	3	5	1	2	4	0	8	1	2	0	3	3	3	2	3	1	2	4	1	4
Otu01965	3	7	1	3	2	1	6	2	2	2	2	4	1	1	0	1	4	2	2	5
Otu01966	10	2	0	1	2	1	2	5	2	0	1	4	1	1	3	1	3	1	5	6
Otu01967	1	0	0	2	1	1	2	0	0	2	2	1	2	0	6	1	16	1	1	12
Otu01968	1	6	0	2	2	2	7	1	1	0	3	4	3	3	3	1	0	3	3	6
Otu01969	1	4	1	0	1	0	3	2	0	0	9	6	3	1	4	0	3	2	0	11
Otu01970	10	1	2	1	0	3	5	2	4	2	2	1	1	3	3	0	3	3	3	2
Otu01971	9	5	1	0	4	2	2	2	0	0	2	2	2	2	4	3	4	1	2	4
Otu01972	4	2	2	2	8	0	1	2	4	6	1	5	0	3	3	0	4	1	1	2
Otu01973	5	5	0	3	1	3	6	2	3	3	1	3	0	1	7	2	0	3	2	1
Otu01974	6	1	2	1	3	1	5	0	1	2	2	3	3	2	4	2	6	3	2	2
Otu01975	1	2	0	0	0	0	0	0	2	0	9	11	6	2	5	0	5	2	3	3
Otu01976	3	0	0	1	1	1	0	1	2	1	5	3	2	5	8	2	5	3	1	7
Otu01977	6	4	0	4	2	1	2	0	3	3	3	2	3	0	4	1	3	4	1	5
Otu01978	4	3	0	2	3	1	2	2	3	3	3	3	4	2	4	2	6	1	0	3
Otu01979	2	3	0	1	1	3	2	0	3	0	1	2	3	3	4	1	6	4	5	7
Otu01980	11	3	0	2	3	0	5	0	2	1	0	2	4	3	6	1	2	1	1	4
Otu01981	5	3	1	4	2	2	5	2	1	1	3	2	1	1	1	1	6	2	3	5
Otu01982	5	4	0	0	1	0	1	2	1	1	2	8	2	1	11	0	4	1	3	4
Otu01983	3	4	1	2	2	1	1	0	2	1	5	1	3	4	4	1	6	1	1	8
Otu01984	4	7	1	3	2	1	1	0	0	0	7	3	2	2	7	0	2	3	0	6
Otu01985	4	3	1	0	1	0	6	0	3	0	4	2	4	1	0	2	6	4	3	7
Otu01986	7	1	1	0	3	1	1	2	0	3	4	5	1	5	6	2	3	3	1	2
Otu01987	10	4	1	2	2	2	2	2	6	3	0	3	1	2	3	0	5	1	2	0
Otu01988	5	2	0	1	2	2	2	3	1	0	8	9	2	3	5	0	4	0	0	2
Otu01989	2	1	1	0	0	0	0	0	0	0	3	9	4	3	9	1	2	2	4	9
Otu01990	3	1	0	2	1	0	1	3	5	4	3	3	8	1	5	2	2	1	2	3
Otu01991	6	6	1	2	1	1	1	1	1	2	1	6	2	2	2	1	7	1	3	3
Otu01992	5	2	0	2	0	0	2	1	0	1	3	4	1	4	3	4	7	2	2	7
Otu01993	6	7	0	4	1	0	1	0	1	1	5	2	1	1	4	0	7	3	1	5
Otu01994	5	7	0	3	0	1	2	2	3	1	5	1	3	2	5	2	2	2	0	4
Otu01995	5	2	0	3	0	1	3	1	3	2	3	5	2	1	4	1	6	3	1	4
Otu01996	5	1	1	1	5	3	3	2	4	3	1	3	3	1	4	1	4	0	1	4
Otu01997	9	5	0	0	1	3	1	0	2	1	3	4	3	3	6	0	2	2	2	3
Otu01998	2	2	0	1	0	0	1	0	0	1	4	2	4	5	5	5	6	4	1	7
Otu01999	1	4	0	1	4	0	3	0	2	1	5	3	4	3	5	2	3	0	2	7
[truncated: 4,486 more rows]

## Sheet: for S1 Table and Fig.1
	Bacterial copy numbers (×108)	pH	Avail K	Total N	Avail P	NH4+ -N	NO3- -N	Organic matter
HO	4.50944e+09	7.99	6.1835	1.68	58.6019	15	15.1325	1.8338
HO	4.11585e+09	8.01	6.2595	1.5568	52.9709	15.275	15.3275	1.67682
HO	4.20023e+09	8.01	6.2933	1.6184	58.6019	15.455	15.2775	1.67132
HR	6.71084e+09	8.04	6.0689	1.6912	52.9709	20.195	10.1375	1.77578
HR	5.66216e+09	8.06	6.1124	1.6856	52.9709	17.905	9.0775	1.7199
HR	7.73424e+09	8.04	6.0724	1.7024	52.5825	19.8	9.2475	1.66125
LO	2.07724e+08	8.12	3.8184	1.4728	55.301	16.95	8.4475	1.54746
LO	1.16066e+08	8.05	3.7569	1.4392	57.6311	16.73	8.0825	1.46186
LO	1.27243e+08	8.07	3.7261	1.4124	55.301	16.475	8.1025	1.68107
LR	1.22989e+09	7.92	3.6456	1.4392	58.9903	28.735	11.9525	1.65778
LR	1.14165e+09	7.94	3.5829	1.4896	56.466	25.535	11.6925	1.50477
LR	1.18941e+09	7.08	3.6103	1.4784	54.7184	24.1	11.7725	1.58115

## Sheet: for S2 Table
	pH	Avail K	Total N	Avail P	NH4+ -N	NO3- -N	Organic matter	coverage	ace	chao	shannon	shannoneven
HO1	7.99	6.1835	1.68	58.6019	15	15.1325	1.8338	0.989768	6828.05	6903.03	6.45332	0.750124
HO2	8.01	6.2595	1.5568	52.9709	15.275	15.3275	1.67682	0.981938	5961.39	5947	6.5302	0.775131
HO3	8.01	6.2933	1.6184	58.6019	15.455	15.2775	1.67132	0.929079	5003.77	3972.9	6.34961	0.81052
HO4	8.03	6.27	1.54	54.56	15.345	15.39		0.9736	5415.97	5465.15	6.36269	0.768681
HO5	8	6.15	1.62	54.65	15.245	15.21		0.973743	5607.2	5627.66	6.56105	0.788753
HR1	8.04	6.0689	1.6912	52.9709	20.195	10.1375	1.77578	0.963509	5260.34	5097.77	6.55854	0.799446
HR2	8.06	6.1124	1.6856	52.9709	17.905	9.0775	1.7199	0.980774	6039.29	6003.43	6.51762	0.773799
HR3	8.04	6.0724	1.7024	52.5825	19.8	9.2475	1.66125	0.965807	4959.22	4908.69	6.54869	0.800432
HR4	8.05	6.08	6.68	52.5835	18.25	9.35	1.68	0.976163	5456.81	5470.36	6.29802	0.760565
HR5	8.05	6.09	6.69	52.5845	18.35	9.09	1.72	0.966924	5077.8	5079.56	6.43323	0.787923
LO1	8.12	3.8184	1.4728	55.301	16.95	8.4475	1.54746	0.985645	6086.14	6024.83	6.52526	0.770904
LO2	8.05	3.7569	1.4392	57.6311	16.73	8.0825	1.46186	0.98743	6123.72	6102.56	6.42327	0.756585
LO3	8.07	3.7261	1.4124	55.301	16.475	8.1025	1.68107	0.977182	5698.79	5718.91	6.35499	0.762626
LO4	8.07	3.7161	1.4224	55.311	16.575	8.1125	1.69107	0.991858	6744.31	6769.56	6.35213	0.736989
LO5	8.07	3.7361	1.4324	55.321	16.675	8.1225	1.67107	0.987939	6549.03	6593.01	6.4251	0.751965
LR1	7.92	3.6456	1.4392	58.9903	28.735	11.9525	1.65778	0.967458	4951.28	5012.86	6.56471	0.803608
LR2	7.94	3.5829	1.4896	56.466	25.535	11.6925	1.50477	0.989137	6474.67	6539.5	6.53962	0.764414
LR3	7.08	3.6103	1.4784	54.7184	24.1	11.7725	1.58115	0.977637	5633.88	5726.09	6.49489	0.779236
LR4	7.18	3.6203	1.4884	54.7284	24.2	11.6725	1.56115	0.968982	5162.72	5084.73	6.43091	0.782953
LR5	7.28	3.6303	1.4684	54.6184	24.3	11.7825	1.57115	0.988282	6575.13	6521.15	6.56609	0.766719
